# Supplementary material for: Defining the cultured and uncultured bacterial fractions in Cannabis seeds
Source: Environ Microbiome. 2025 Jun 11;20:68. doi: 10.1186/s40793-025-00731-4 (PMC12160407; doi:10.1186/s40793-025-00731-4)
Supplement: Supplementary file 2 — Supplementary Material 2 [file 40793_2025_731_MOESM2_ESM.csv]

q_amplicon	db_pb	id	cov	mis	gaps	b_amp	e_amp	b_pb	e_pb	E-val	bitscore
ASV 128: AKYH767	ASV 169: Pedobacter	84.615	234	36	0	1	234	518	751	9.70e-66	242
ASV 128: AKYH767	ASV 76: Pedobacter	84.615	234	36	0	1	234	518	751	9.70e-66	242
ASV 129: KD3-93	ASV 197: Sphingobacterium	82.479	234	41	0	1	234	524	757	4.66e-57	214
ASV 129: KD3-93	ASV 188: Sphingobacterium	82.479	234	41	0	1	234	526	759	4.66e-57	214
ASV 129: KD3-93	ASV 96: Sphingobacterium	82.051	234	42	0	1	234	524	757	2.54e-55	208
ASV 129: KD3-93	ASV 69: Sphingobacterium	82.051	234	42	0	1	234	524	757	2.54e-55	208
ASV 132: NS9: marine: group	ASV 169: Pedobacter	83.333	234	39	0	1	234	518	751	1.57e-60	225
ASV 132: NS9: marine: group	ASV 76: Pedobacter	83.333	234	39	0	1	234	518	751	1.57e-60	225
ASV 137: Dysgonomonas	ASV 197: Sphingobacterium	79.487	234	48	0	1	234	524	757	6.65e-45	173
ASV 137: Dysgonomonas	ASV 188: Sphingobacterium	79.487	234	48	0	1	234	526	759	6.65e-45	173
ASV 137: Dysgonomonas	ASV 96: Sphingobacterium	79.487	234	48	0	1	234	524	757	6.65e-45	173
ASV 137: Dysgonomonas	ASV 69: Sphingobacterium	79.487	234	48	0	1	234	524	757	6.65e-45	173
ASV 141: Dysgonomonas	ASV 188: Sphingobacterium	80.342	234	46	0	1	234	526	759	2.24e-48	185
ASV 141: Dysgonomonas	ASV 96: Sphingobacterium	80.342	234	46	0	1	234	524	757	2.24e-48	185
ASV 141: Dysgonomonas	ASV 69: Sphingobacterium	80.342	234	46	0	1	234	524	757	2.24e-48	185
ASV 141: Dysgonomonas	ASV 197: Sphingobacterium	79.915	234	47	0	1	234	524	757	1.22e-46	179
ASV 142: Dysgonomonas	ASV 169: Pedobacter	80.769	234	45	0	1	234	518	751	4.11e-50	191
ASV 142: Dysgonomonas	ASV 76: Pedobacter	80.769	234	45	0	1	234	518	751	4.11e-50	191
ASV 152: Porphyromonas	ASV 169: Pedobacter	81.197	234	44	0	1	234	518	751	7.54e-52	196
ASV 152: Porphyromonas	ASV 76: Pedobacter	81.197	234	44	0	1	234	518	751	7.54e-52	196
ASV 154: Porphyromonas	ASV 197: Sphingobacterium	80.342	234	46	0	1	234	524	757	2.24e-48	185
ASV 154: Porphyromonas	ASV 188: Sphingobacterium	80.342	234	46	0	1	234	526	759	2.24e-48	185
ASV 155: Porphyromonas	ASV 197: Sphingobacterium	79.915	234	47	0	1	234	524	757	1.22e-46	179
ASV 155: Porphyromonas	ASV 188: Sphingobacterium	79.915	234	47	0	1	234	526	759	1.22e-46	179
ASV 156: Porphyromonas	ASV 197: Sphingobacterium	79.915	234	47	0	1	234	524	757	1.22e-46	179
ASV 156: Porphyromonas	ASV 188: Sphingobacterium	79.915	234	47	0	1	234	526	759	1.22e-46	179
ASV 157: Dysgonomonas	ASV 197: Sphingobacterium	80.342	234	46	0	1	234	524	757	2.24e-48	185
ASV 157: Dysgonomonas	ASV 188: Sphingobacterium	80.342	234	46	0	1	234	526	759	2.24e-48	185
ASV 157: Dysgonomonas	ASV 96: Sphingobacterium	80.342	234	46	0	1	234	524	757	2.24e-48	185
ASV 157: Dysgonomonas	ASV 69: Sphingobacterium	80.342	234	46	0	1	234	524	757	2.24e-48	185
ASV 158: Dysgonomonas	ASV 188: Sphingobacterium	81.624	234	43	0	1	234	526	759	1.38e-53	202
ASV 158: Dysgonomonas	ASV 197: Sphingobacterium	80.769	234	45	0	1	234	524	757	4.11e-50	191
ASV 159: Dysgonomonas	ASV 96: Sphingobacterium	79.060	234	49	0	1	234	524	757	3.62e-43	167
ASV 159: Dysgonomonas	ASV 69: Sphingobacterium	79.060	234	49	0	1	234	524	757	3.62e-43	167
ASV 159: Dysgonomonas	ASV 169: Pedobacter	77.778	234	52	0	1	234	518	751	5.87e-38	150
ASV 159: Dysgonomonas	ASV 76: Pedobacter	77.778	234	52	0	1	234	518	751	5.87e-38	150
ASV 160: Dysgonomonas	ASV 96: Sphingobacterium	79.487	234	48	0	1	234	524	757	6.65e-45	173
ASV 160: Dysgonomonas	ASV 69: Sphingobacterium	79.487	234	48	0	1	234	524	757	6.65e-45	173
ASV 160: Dysgonomonas	ASV 169: Pedobacter	78.205	234	51	0	1	234	518	751	1.08e-39	156
ASV 160: Dysgonomonas	ASV 76: Pedobacter	78.205	234	51	0	1	234	518	751	1.08e-39	156
ASV 189: Bacteroides	ASV 197: Sphingobacterium	79.487	234	48	0	1	234	524	757	6.65e-45	173
ASV 189: Bacteroides	ASV 188: Sphingobacterium	79.487	234	48	0	1	234	526	759	6.65e-45	173
ASV 189: Bacteroides	ASV 96: Sphingobacterium	79.060	234	49	0	1	234	524	757	3.62e-43	167
ASV 189: Bacteroides	ASV 69: Sphingobacterium	79.060	234	49	0	1	234	524	757	3.62e-43	167
ASV 190: Bacteroides	ASV 197: Sphingobacterium	79.487	234	48	0	1	234	524	757	6.65e-45	173
ASV 190: Bacteroides	ASV 188: Sphingobacterium	79.487	234	48	0	1	234	526	759	6.65e-45	173
ASV 190: Bacteroides	ASV 96: Sphingobacterium	79.060	234	49	0	1	234	524	757	3.62e-43	167
ASV 190: Bacteroides	ASV 69: Sphingobacterium	79.060	234	49	0	1	234	524	757	3.62e-43	167
ASV 192: Bacteroides	ASV 169: Pedobacter	81.624	234	43	0	1	234	518	751	1.38e-53	202
ASV 192: Bacteroides	ASV 76: Pedobacter	81.624	234	43	0	1	234	518	751	1.38e-53	202
ASV 193: Bacteroides	ASV 169: Pedobacter	82.051	234	42	0	1	234	518	751	2.54e-55	208
ASV 193: Bacteroides	ASV 76: Pedobacter	82.051	234	42	0	1	234	518	751	2.54e-55	208
ASV 194: Bacteroides	ASV 96: Sphingobacterium	79.060	234	49	0	1	234	524	757	3.62e-43	167
ASV 194: Bacteroides	ASV 69: Sphingobacterium	79.060	234	49	0	1	234	524	757	3.62e-43	167
ASV 194: Bacteroides	ASV 188: Sphingobacterium	78.632	234	50	0	1	234	526	759	1.98e-41	162
ASV 194: Bacteroides	ASV 197: Sphingobacterium	77.778	234	52	0	1	234	524	757	5.87e-38	150
ASV 216: Tannerellaceae	ASV 169: Pedobacter	81.624	234	43	0	1	234	518	751	1.38e-53	202
ASV 216: Tannerellaceae	ASV 76: Pedobacter	81.624	234	43	0	1	234	518	751	1.38e-53	202
ASV 216: Tannerellaceae	ASV 96: Sphingobacterium	80.769	234	45	0	1	234	524	757	4.11e-50	191
ASV 216: Tannerellaceae	ASV 69: Sphingobacterium	80.769	234	45	0	1	234	524	757	4.11e-50	191
ASV 216: Tannerellaceae	ASV 188: Sphingobacterium	80.342	234	46	0	1	234	526	759	2.24e-48	185
ASV 216: Tannerellaceae	ASV 197: Sphingobacterium	79.915	234	47	0	1	234	524	757	1.22e-46	179
ASV 217: Parabacteroides	ASV 169: Pedobacter	82.051	234	42	0	1	234	518	751	2.54e-55	208
ASV 217: Parabacteroides	ASV 96: Sphingobacterium	82.051	234	42	0	1	234	524	757	2.54e-55	208
ASV 217: Parabacteroides	ASV 76: Pedobacter	82.051	234	42	0	1	234	518	751	2.54e-55	208
ASV 217: Parabacteroides	ASV 69: Sphingobacterium	82.051	234	42	0	1	234	524	757	2.54e-55	208
ASV 217: Parabacteroides	ASV 188: Sphingobacterium	81.624	234	43	0	1	234	526	759	1.38e-53	202
ASV 217: Parabacteroides	ASV 197: Sphingobacterium	80.769	234	45	0	1	234	524	757	4.11e-50	191
ASV 218: Parabacteroides	ASV 169: Pedobacter	80.769	234	45	0	1	234	518	751	4.11e-50	191
ASV 218: Parabacteroides	ASV 76: Pedobacter	80.769	234	45	0	1	234	518	751	4.11e-50	191
ASV 218: Parabacteroides	ASV 96: Sphingobacterium	79.915	234	47	0	1	234	524	757	1.22e-46	179
ASV 218: Parabacteroides	ASV 69: Sphingobacterium	79.915	234	47	0	1	234	524	757	1.22e-46	179
ASV 218: Parabacteroides	ASV 188: Sphingobacterium	79.487	234	48	0	1	234	526	759	6.65e-45	173
ASV 218: Parabacteroides	ASV 197: Sphingobacterium	79.060	234	49	0	1	234	524	757	3.62e-43	167
ASV 219: Parabacteroides	ASV 197: Sphingobacterium	80.342	234	46	0	1	234	524	757	2.24e-48	185
ASV 219: Parabacteroides	ASV 188: Sphingobacterium	80.342	234	46	0	1	234	526	759	2.24e-48	185
ASV 219: Parabacteroides	ASV 96: Sphingobacterium	80.342	234	46	0	1	234	524	757	2.24e-48	185
ASV 219: Parabacteroides	ASV 69: Sphingobacterium	80.342	234	46	0	1	234	524	757	2.24e-48	185
ASV 219: Parabacteroides	ASV 169: Pedobacter	79.915	234	47	0	1	234	518	751	1.22e-46	179
ASV 219: Parabacteroides	ASV 76: Pedobacter	79.915	234	47	0	1	234	518	751	1.22e-46	179
ASV 220: Parabacteroides	ASV 197: Sphingobacterium	80.342	234	46	0	1	234	524	757	2.24e-48	185
ASV 220: Parabacteroides	ASV 188: Sphingobacterium	79.915	234	47	0	1	234	526	759	1.22e-46	179
ASV 220: Parabacteroides	ASV 96: Sphingobacterium	79.915	234	47	0	1	234	524	757	1.22e-46	179
ASV 220: Parabacteroides	ASV 69: Sphingobacterium	79.915	234	47	0	1	234	524	757	1.22e-46	179
ASV 227: Parabacteroides	ASV 169: Pedobacter	79.915	234	47	0	1	234	518	751	1.22e-46	179
ASV 227: Parabacteroides	ASV 76: Pedobacter	79.915	234	47	0	1	234	518	751	1.22e-46	179
ASV 227: Parabacteroides	ASV 197: Sphingobacterium	79.060	234	49	0	1	234	524	757	3.62e-43	167
ASV 227: Parabacteroides	ASV 188: Sphingobacterium	79.060	234	49	0	1	234	526	759	3.62e-43	167
ASV 227: Parabacteroides	ASV 96: Sphingobacterium	79.060	234	49	0	1	234	524	757	3.62e-43	167
ASV 227: Parabacteroides	ASV 69: Sphingobacterium	79.060	234	49	0	1	234	524	757	3.62e-43	167
ASV 228: Parabacteroides	ASV 188: Sphingobacterium	78.632	234	50	0	1	234	526	759	1.98e-41	162
ASV 228: Parabacteroides	ASV 96: Sphingobacterium	78.632	234	50	0	1	234	524	757	1.98e-41	162
ASV 228: Parabacteroides	ASV 69: Sphingobacterium	78.632	234	50	0	1	234	524	757	1.98e-41	162
ASV 228: Parabacteroides	ASV 197: Sphingobacterium	78.205	234	51	0	1	234	524	757	1.08e-39	156
ASV 229: Tannerella	ASV 96: Sphingobacterium	79.915	234	47	0	1	234	524	757	1.22e-46	179
ASV 229: Tannerella	ASV 69: Sphingobacterium	79.915	234	47	0	1	234	524	757	1.22e-46	179
ASV 229: Tannerella	ASV 197: Sphingobacterium	79.487	234	48	0	1	234	524	757	6.65e-45	173
ASV 229: Tannerella	ASV 188: Sphingobacterium	79.487	234	48	0	1	234	526	759	6.65e-45	173
ASV 231: Porphyromonas	ASV 169: Pedobacter	78.632	234	50	0	1	234	518	751	1.98e-41	162
ASV 231: Porphyromonas	ASV 76: Pedobacter	78.632	234	50	0	1	234	518	751	1.98e-41	162
ASV 242: Alistipes	ASV 197: Sphingobacterium	81.197	234	44	0	1	234	524	757	7.54e-52	196
ASV 242: Alistipes	ASV 188: Sphingobacterium	81.197	234	44	0	1	234	526	759	7.54e-52	196
ASV 242: Alistipes	ASV 96: Sphingobacterium	80.769	234	45	0	1	234	524	757	4.11e-50	191
ASV 242: Alistipes	ASV 69: Sphingobacterium	80.769	234	45	0	1	234	524	757	4.11e-50	191
ASV 243: Alistipes	ASV 188: Sphingobacterium	80.342	234	46	0	1	234	526	759	2.24e-48	185
ASV 243: Alistipes	ASV 96: Sphingobacterium	80.342	234	46	0	1	234	524	757	2.24e-48	185
ASV 243: Alistipes	ASV 69: Sphingobacterium	80.342	234	46	0	1	234	524	757	2.24e-48	185
ASV 243: Alistipes	ASV 197: Sphingobacterium	79.915	234	47	0	1	234	524	757	1.22e-46	179
ASV 245: Alistipes	ASV 197: Sphingobacterium	81.197	234	44	0	1	234	524	757	7.54e-52	196
ASV 245: Alistipes	ASV 188: Sphingobacterium	81.197	234	44	0	1	234	526	759	7.54e-52	196
ASV 245: Alistipes	ASV 96: Sphingobacterium	80.769	234	45	0	1	234	524	757	4.11e-50	191
ASV 245: Alistipes	ASV 69: Sphingobacterium	80.769	234	45	0	1	234	524	757	4.11e-50	191
ASV 285: Paludibacter	ASV 169: Pedobacter	81.624	234	43	0	1	234	518	751	1.38e-53	202
ASV 285: Paludibacter	ASV 76: Pedobacter	81.624	234	43	0	1	234	518	751	1.38e-53	202
ASV 286: Paludibacter	ASV 169: Pedobacter	82.051	234	42	0	1	234	518	751	2.54e-55	208
ASV 286: Paludibacter	ASV 76: Pedobacter	82.051	234	42	0	1	234	518	751	2.54e-55	208
ASV 287: Paludibacter	ASV 169: Pedobacter	81.624	234	43	0	1	234	518	751	1.38e-53	202
ASV 287: Paludibacter	ASV 76: Pedobacter	81.624	234	43	0	1	234	518	751	1.38e-53	202
ASV 288: Paludibacteraceae	ASV 169: Pedobacter	82.479	234	41	0	1	234	518	751	4.66e-57	214
ASV 288: Paludibacteraceae	ASV 76: Pedobacter	82.479	234	41	0	1	234	518	751	4.66e-57	214
ASV 289: Paludibacteraceae	ASV 169: Pedobacter	82.906	234	40	0	1	234	518	751	8.55e-59	219
ASV 289: Paludibacteraceae	ASV 76: Pedobacter	82.906	234	40	0	1	234	518	751	8.55e-59	219
ASV 291: Paludibacteraceae	ASV 169: Pedobacter	82.051	234	42	0	1	234	518	751	2.54e-55	208
ASV 291: Paludibacteraceae	ASV 76: Pedobacter	82.051	234	42	0	1	234	518	751	2.54e-55	208
ASV 292: Paludibacter	ASV 169: Pedobacter	80.769	234	45	0	1	234	518	751	4.11e-50	191
ASV 292: Paludibacter	ASV 76: Pedobacter	80.769	234	45	0	1	234	518	751	4.11e-50	191
ASV 292: Paludibacter	ASV 96: Sphingobacterium	78.632	234	50	0	1	234	524	757	1.98e-41	162
ASV 292: Paludibacter	ASV 69: Sphingobacterium	78.632	234	50	0	1	234	524	757	1.98e-41	162
ASV 293: Paludibacteraceae	ASV 169: Pedobacter	79.915	234	47	0	1	234	518	751	1.22e-46	179
ASV 293: Paludibacteraceae	ASV 76: Pedobacter	79.915	234	47	0	1	234	518	751	1.22e-46	179
ASV 294: Bacteroidales	ASV 169: Pedobacter	79.915	234	47	0	1	234	518	751	1.22e-46	179
ASV 294: Bacteroidales	ASV 76: Pedobacter	79.915	234	47	0	1	234	518	751	1.22e-46	179
ASV 295: Paludibacter	ASV 169: Pedobacter	80.769	234	45	0	1	234	518	751	4.11e-50	191
ASV 295: Paludibacter	ASV 76: Pedobacter	80.769	234	45	0	1	234	518	751	4.11e-50	191
ASV 296: Paludibacteraceae	ASV 169: Pedobacter	81.624	234	43	0	1	234	518	751	1.38e-53	202
ASV 296: Paludibacteraceae	ASV 76: Pedobacter	81.624	234	43	0	1	234	518	751	1.38e-53	202
ASV 382: Pseudopedobacter	ASV 169: Pedobacter	90.598	234	22	0	1	234	518	751	4.76e-90	323
ASV 382: Pseudopedobacter	ASV 76: Pedobacter	90.598	234	22	0	1	234	518	751	4.76e-90	323
ASV 382: Pseudopedobacter	ASV 96: Sphingobacterium	87.607	234	29	0	1	234	524	757	6.79e-78	283
ASV 382: Pseudopedobacter	ASV 69: Sphingobacterium	87.607	234	29	0	1	234	524	757	6.79e-78	283
ASV 382: Pseudopedobacter	ASV 188: Sphingobacterium	87.179	234	30	0	1	234	526	759	3.70e-76	277
ASV 382: Pseudopedobacter	ASV 197: Sphingobacterium	86.325	234	32	0	1	234	524	757	1.10e-72	266
ASV 383: Sphingobacterium	ASV 197: Sphingobacterium	90.171	234	23	0	1	234	524	757	2.59e-88	317
ASV 383: Sphingobacterium	ASV 188: Sphingobacterium	90.171	234	23	0	1	234	526	759	2.59e-88	317
ASV 383: Sphingobacterium	ASV 96: Sphingobacterium	90.171	234	23	0	1	234	524	757	2.59e-88	317
ASV 383: Sphingobacterium	ASV 69: Sphingobacterium	90.171	234	23	0	1	234	524	757	2.59e-88	317
ASV 383: Sphingobacterium	ASV 169: Pedobacter	89.744	234	24	0	1	234	518	751	1.41e-86	312
ASV 383: Sphingobacterium	ASV 76: Pedobacter	89.744	234	24	0	1	234	518	751	1.41e-86	312
ASV 384: Sphingobacterium	ASV 197: Sphingobacterium	92.308	234	18	0	1	234	524	757	5.40e-97	346
ASV 384: Sphingobacterium	ASV 188: Sphingobacterium	92.308	234	18	0	1	234	526	759	5.40e-97	346
ASV 384: Sphingobacterium	ASV 96: Sphingobacterium	92.308	234	18	0	1	234	524	757	5.40e-97	346
ASV 384: Sphingobacterium	ASV 69: Sphingobacterium	92.308	234	18	0	1	234	524	757	5.40e-97	346
ASV 384: Sphingobacterium	ASV 169: Pedobacter	88.462	234	27	0	1	234	518	751	2.29e-81	294
ASV 384: Sphingobacterium	ASV 76: Pedobacter	88.462	234	27	0	1	234	518	751	2.29e-81	294
ASV 385: Sphingobacterium	ASV 96: Sphingobacterium	99.145	234	2	0	1	234	524	757	8.92e-125	439
ASV 385: Sphingobacterium	ASV 69: Sphingobacterium	99.145	234	2	0	1	234	524	757	8.92e-125	439
ASV 385: Sphingobacterium	ASV 197: Sphingobacterium	98.718	234	3	0	1	234	524	757	4.86e-123	433
ASV 385: Sphingobacterium	ASV 188: Sphingobacterium	98.718	234	3	0	1	234	526	759	4.86e-123	433
ASV 385: Sphingobacterium	ASV 169: Pedobacter	91.026	234	21	0	1	234	518	751	8.73e-92	329
ASV 385: Sphingobacterium	ASV 76: Pedobacter	91.026	234	21	0	1	234	518	751	8.73e-92	329
ASV 386: Sphingobacterium	ASV 96: Sphingobacterium	99.145	234	2	0	1	234	524	757	8.92e-125	439
ASV 386: Sphingobacterium	ASV 69: Sphingobacterium	99.145	234	2	0	1	234	524	757	8.92e-125	439
ASV 386: Sphingobacterium	ASV 188: Sphingobacterium	98.718	234	3	0	1	234	526	759	4.86e-123	433
ASV 386: Sphingobacterium	ASV 197: Sphingobacterium	97.863	234	5	0	1	234	524	757	1.44e-119	421
ASV 386: Sphingobacterium	ASV 169: Pedobacter	90.171	234	23	0	1	234	518	751	2.59e-88	317
ASV 386: Sphingobacterium	ASV 76: Pedobacter	90.171	234	23	0	1	234	518	751	2.59e-88	317
ASV 388: Sphingobacterium	ASV 96: Sphingobacterium	99.573	234	1	0	1	234	524	757	1.64e-126	444
ASV 388: Sphingobacterium	ASV 69: Sphingobacterium	99.573	234	1	0	1	234	524	757	1.64e-126	444
ASV 388: Sphingobacterium	ASV 188: Sphingobacterium	99.145	234	2	0	1	234	526	759	8.92e-125	439
ASV 388: Sphingobacterium	ASV 197: Sphingobacterium	98.291	234	4	0	1	234	524	757	2.65e-121	427
ASV 388: Sphingobacterium	ASV 169: Pedobacter	90.598	234	22	0	1	234	518	751	4.76e-90	323
ASV 388: Sphingobacterium	ASV 76: Pedobacter	90.598	234	22	0	1	234	518	751	4.76e-90	323
ASV 389: Sphingobacterium	ASV 96: Sphingobacterium	100.000	234	0	0	1	234	524	757	3.00e-128	450
ASV 389: Sphingobacterium	ASV 69: Sphingobacterium	100.000	234	0	0	1	234	524	757	3.00e-128	450
ASV 389: Sphingobacterium	ASV 188: Sphingobacterium	99.573	234	1	0	1	234	526	759	1.64e-126	444
ASV 389: Sphingobacterium	ASV 197: Sphingobacterium	98.718	234	3	0	1	234	524	757	4.86e-123	433
ASV 389: Sphingobacterium	ASV 169: Pedobacter	91.026	234	21	0	1	234	518	751	8.73e-92	329
ASV 389: Sphingobacterium	ASV 76: Pedobacter	91.026	234	21	0	1	234	518	751	8.73e-92	329
ASV 391: Sphingobacterium: spiritivorum	ASV 169: Pedobacter	88.034	234	28	0	1	234	518	751	1.25e-79	289
ASV 391: Sphingobacterium: spiritivorum	ASV 76: Pedobacter	88.034	234	28	0	1	234	518	751	1.25e-79	289
ASV 391: Sphingobacterium: spiritivorum	ASV 197: Sphingobacterium	87.179	234	30	0	1	234	524	757	3.70e-76	277
ASV 391: Sphingobacterium: spiritivorum	ASV 188: Sphingobacterium	87.179	234	30	0	1	234	526	759	3.70e-76	277
ASV 391: Sphingobacterium: spiritivorum	ASV 96: Sphingobacterium	87.179	234	30	0	1	234	524	757	3.70e-76	277
ASV 391: Sphingobacterium: spiritivorum	ASV 69: Sphingobacterium	87.179	234	30	0	1	234	524	757	3.70e-76	277
ASV 392: Mucilaginibacter	ASV 169: Pedobacter	92.735	234	17	0	1	234	518	751	9.90e-99	352
ASV 392: Mucilaginibacter	ASV 76: Pedobacter	92.735	234	17	0	1	234	518	751	9.90e-99	352
ASV 392: Mucilaginibacter	ASV 197: Sphingobacterium	88.889	234	26	0	1	234	524	757	4.20e-83	300
ASV 392: Mucilaginibacter	ASV 188: Sphingobacterium	88.889	234	26	0	1	234	526	759	4.20e-83	300
ASV 392: Mucilaginibacter	ASV 96: Sphingobacterium	88.462	234	27	0	1	234	524	757	2.29e-81	294
ASV 392: Mucilaginibacter	ASV 69: Sphingobacterium	88.462	234	27	0	1	234	524	757	2.29e-81	294
ASV 393: Mucilaginibacter	ASV 169: Pedobacter	93.162	234	16	0	1	234	518	751	1.82e-100	358
ASV 393: Mucilaginibacter	ASV 76: Pedobacter	93.162	234	16	0	1	234	518	751	1.82e-100	358
ASV 393: Mucilaginibacter	ASV 188: Sphingobacterium	89.316	234	25	0	1	234	526	759	7.70e-85	306
ASV 393: Mucilaginibacter	ASV 96: Sphingobacterium	89.316	234	25	0	1	234	524	757	7.70e-85	306
ASV 393: Mucilaginibacter	ASV 69: Sphingobacterium	89.316	234	25	0	1	234	524	757	7.70e-85	306
ASV 393: Mucilaginibacter	ASV 197: Sphingobacterium	88.889	234	26	0	1	234	524	757	4.20e-83	300
ASV 394: Pedobacter	ASV 169: Pedobacter	91.880	234	19	0	1	234	518	751	2.94e-95	341
ASV 394: Pedobacter	ASV 76: Pedobacter	91.880	234	19	0	1	234	518	751	2.94e-95	341
ASV 394: Pedobacter	ASV 197: Sphingobacterium	90.171	234	23	0	1	234	524	757	2.59e-88	317
ASV 394: Pedobacter	ASV 188: Sphingobacterium	89.744	234	24	0	1	234	526	759	1.41e-86	312
ASV 394: Pedobacter	ASV 96: Sphingobacterium	89.316	234	25	0	1	234	524	757	7.70e-85	306
ASV 394: Pedobacter	ASV 69: Sphingobacterium	89.316	234	25	0	1	234	524	757	7.70e-85	306
ASV 395: Mucilaginibacter	ASV 169: Pedobacter	93.162	234	16	0	1	234	518	751	1.82e-100	358
ASV 395: Mucilaginibacter	ASV 76: Pedobacter	93.162	234	16	0	1	234	518	751	1.82e-100	358
ASV 395: Mucilaginibacter	ASV 197: Sphingobacterium	91.026	234	21	0	1	234	524	757	8.73e-92	329
ASV 395: Mucilaginibacter	ASV 188: Sphingobacterium	91.026	234	21	0	1	234	526	759	8.73e-92	329
ASV 395: Mucilaginibacter	ASV 96: Sphingobacterium	90.598	234	22	0	1	234	524	757	4.76e-90	323
ASV 395: Mucilaginibacter	ASV 69: Sphingobacterium	90.598	234	22	0	1	234	524	757	4.76e-90	323
ASV 396: Pedobacter	ASV 169: Pedobacter	93.590	234	15	0	1	234	518	751	3.33e-102	364
ASV 396: Pedobacter	ASV 76: Pedobacter	93.590	234	15	0	1	234	518	751	3.33e-102	364
ASV 396: Pedobacter	ASV 96: Sphingobacterium	91.880	234	19	0	1	234	524	757	2.94e-95	341
ASV 396: Pedobacter	ASV 69: Sphingobacterium	91.880	234	19	0	1	234	524	757	2.94e-95	341
ASV 396: Pedobacter	ASV 188: Sphingobacterium	91.453	234	20	0	1	234	526	759	1.60e-93	335
ASV 396: Pedobacter	ASV 197: Sphingobacterium	90.598	234	22	0	1	234	524	757	4.76e-90	323
ASV 397: Pedobacter	ASV 169: Pedobacter	93.590	234	15	0	1	234	518	751	3.33e-102	364
ASV 397: Pedobacter	ASV 76: Pedobacter	93.590	234	15	0	1	234	518	751	3.33e-102	364
ASV 397: Pedobacter	ASV 96: Sphingobacterium	91.880	234	19	0	1	234	524	757	2.94e-95	341
ASV 397: Pedobacter	ASV 69: Sphingobacterium	91.880	234	19	0	1	234	524	757	2.94e-95	341
ASV 397: Pedobacter	ASV 188: Sphingobacterium	91.453	234	20	0	1	234	526	759	1.60e-93	335
ASV 397: Pedobacter	ASV 197: Sphingobacterium	90.598	234	22	0	1	234	524	757	4.76e-90	323
ASV 399: Pedobacter	ASV 169: Pedobacter	94.017	234	14	0	1	234	518	751	6.12e-104	369
ASV 399: Pedobacter	ASV 76: Pedobacter	94.017	234	14	0	1	234	518	751	6.12e-104	369
ASV 399: Pedobacter	ASV 96: Sphingobacterium	92.308	234	18	0	1	234	524	757	5.40e-97	346
ASV 399: Pedobacter	ASV 69: Sphingobacterium	92.308	234	18	0	1	234	524	757	5.40e-97	346
ASV 399: Pedobacter	ASV 188: Sphingobacterium	91.880	234	19	0	1	234	526	759	2.94e-95	341
ASV 399: Pedobacter	ASV 197: Sphingobacterium	91.026	234	21	0	1	234	524	757	8.73e-92	329
ASV 400: Sphingobacteriaceae	ASV 169: Pedobacter	93.590	234	15	0	1	234	518	751	3.33e-102	364
ASV 400: Sphingobacteriaceae	ASV 76: Pedobacter	93.590	234	15	0	1	234	518	751	3.33e-102	364
ASV 400: Sphingobacteriaceae	ASV 96: Sphingobacterium	90.598	234	22	0	1	234	524	757	4.76e-90	323
ASV 400: Sphingobacteriaceae	ASV 69: Sphingobacterium	90.598	234	22	0	1	234	524	757	4.76e-90	323
ASV 400: Sphingobacteriaceae	ASV 188: Sphingobacterium	90.171	234	23	0	1	234	526	759	2.59e-88	317
ASV 400: Sphingobacteriaceae	ASV 197: Sphingobacterium	89.316	234	25	0	1	234	524	757	7.70e-85	306
ASV 401: Sphingobacteriaceae	ASV 169: Pedobacter	92.735	234	17	0	1	234	518	751	9.90e-99	352
ASV 401: Sphingobacteriaceae	ASV 76: Pedobacter	92.735	234	17	0	1	234	518	751	9.90e-99	352
ASV 401: Sphingobacteriaceae	ASV 188: Sphingobacterium	88.889	234	26	0	1	234	526	759	4.20e-83	300
ASV 401: Sphingobacteriaceae	ASV 96: Sphingobacterium	88.889	234	26	0	1	234	524	757	4.20e-83	300
ASV 401: Sphingobacteriaceae	ASV 69: Sphingobacterium	88.889	234	26	0	1	234	524	757	4.20e-83	300
ASV 401: Sphingobacteriaceae	ASV 197: Sphingobacterium	88.462	234	27	0	1	234	524	757	2.29e-81	294
ASV 402: Mucilaginibacter	ASV 169: Pedobacter	93.590	234	15	0	1	234	518	751	3.33e-102	364
ASV 402: Mucilaginibacter	ASV 76: Pedobacter	93.590	234	15	0	1	234	518	751	3.33e-102	364
ASV 402: Mucilaginibacter	ASV 188: Sphingobacterium	85.897	234	33	0	1	234	526	759	5.99e-71	260
ASV 402: Mucilaginibacter	ASV 96: Sphingobacterium	85.897	234	33	0	1	234	524	757	5.99e-71	260
ASV 402: Mucilaginibacter	ASV 69: Sphingobacterium	85.897	234	33	0	1	234	524	757	5.99e-71	260
ASV 402: Mucilaginibacter	ASV 197: Sphingobacterium	85.470	234	34	0	1	234	524	757	3.26e-69	254
ASV 403: Pedobacter: cryoconitis	ASV 169: Pedobacter	95.299	234	11	0	1	234	518	751	3.78e-109	387
ASV 403: Pedobacter: cryoconitis	ASV 76: Pedobacter	95.299	234	11	0	1	234	518	751	3.78e-109	387
ASV 403: Pedobacter: cryoconitis	ASV 188: Sphingobacterium	89.744	234	24	0	1	234	526	759	1.41e-86	312
ASV 403: Pedobacter: cryoconitis	ASV 96: Sphingobacterium	89.744	234	24	0	1	234	524	757	1.41e-86	312
ASV 403: Pedobacter: cryoconitis	ASV 69: Sphingobacterium	89.744	234	24	0	1	234	524	757	1.41e-86	312
ASV 403: Pedobacter: cryoconitis	ASV 197: Sphingobacterium	89.316	234	25	0	1	234	524	757	7.70e-85	306
ASV 404: Pedobacter	ASV 169: Pedobacter	94.872	234	12	0	1	234	518	751	2.06e-107	381
ASV 404: Pedobacter	ASV 76: Pedobacter	94.872	234	12	0	1	234	518	751	2.06e-107	381
ASV 404: Pedobacter	ASV 96: Sphingobacterium	91.453	234	20	0	1	234	524	757	1.60e-93	335
ASV 404: Pedobacter	ASV 69: Sphingobacterium	91.453	234	20	0	1	234	524	757	1.60e-93	335
ASV 404: Pedobacter	ASV 188: Sphingobacterium	91.026	234	21	0	1	234	526	759	8.73e-92	329
ASV 404: Pedobacter	ASV 197: Sphingobacterium	90.171	234	23	0	1	234	524	757	2.59e-88	317
ASV 405: Pedobacter: sp.	ASV 169: Pedobacter	95.726	234	10	0	1	234	518	751	6.94e-111	392
ASV 405: Pedobacter: sp.	ASV 76: Pedobacter	95.726	234	10	0	1	234	518	751	6.94e-111	392
ASV 405: Pedobacter: sp.	ASV 96: Sphingobacterium	91.453	234	20	0	1	234	524	757	1.60e-93	335
ASV 405: Pedobacter: sp.	ASV 69: Sphingobacterium	91.453	234	20	0	1	234	524	757	1.60e-93	335
ASV 405: Pedobacter: sp.	ASV 188: Sphingobacterium	91.026	234	21	0	1	234	526	759	8.73e-92	329
ASV 405: Pedobacter: sp.	ASV 197: Sphingobacterium	90.171	234	23	0	1	234	524	757	2.59e-88	317
ASV 406: Pedobacter: sp.	ASV 169: Pedobacter	93.590	234	15	0	1	234	518	751	3.33e-102	364
ASV 406: Pedobacter: sp.	ASV 76: Pedobacter	93.590	234	15	0	1	234	518	751	3.33e-102	364
ASV 406: Pedobacter: sp.	ASV 188: Sphingobacterium	90.598	234	22	0	1	234	526	759	4.76e-90	323
ASV 406: Pedobacter: sp.	ASV 96: Sphingobacterium	90.598	234	22	0	1	234	524	757	4.76e-90	323
ASV 406: Pedobacter: sp.	ASV 69: Sphingobacterium	90.598	234	22	0	1	234	524	757	4.76e-90	323
ASV 406: Pedobacter: sp.	ASV 197: Sphingobacterium	90.171	234	23	0	1	234	524	757	2.59e-88	317
ASV 407: Pedobacter	ASV 169: Pedobacter	95.299	234	11	0	1	234	518	751	3.78e-109	387
ASV 407: Pedobacter	ASV 76: Pedobacter	95.299	234	11	0	1	234	518	751	3.78e-109	387
ASV 407: Pedobacter	ASV 96: Sphingobacterium	91.453	234	20	0	1	234	524	757	1.60e-93	335
ASV 407: Pedobacter	ASV 69: Sphingobacterium	91.453	234	20	0	1	234	524	757	1.60e-93	335
ASV 407: Pedobacter	ASV 188: Sphingobacterium	91.026	234	21	0	1	234	526	759	8.73e-92	329
ASV 407: Pedobacter	ASV 197: Sphingobacterium	90.171	234	23	0	1	234	524	757	2.59e-88	317
ASV 408: Pedobacter	ASV 169: Pedobacter	94.872	234	12	0	1	234	518	751	2.06e-107	381
ASV 408: Pedobacter	ASV 76: Pedobacter	94.872	234	12	0	1	234	518	751	2.06e-107	381
ASV 408: Pedobacter	ASV 188: Sphingobacterium	90.171	234	23	0	1	234	526	759	2.59e-88	317
ASV 408: Pedobacter	ASV 96: Sphingobacterium	90.171	234	23	0	1	234	524	757	2.59e-88	317
ASV 408: Pedobacter	ASV 69: Sphingobacterium	90.171	234	23	0	1	234	524	757	2.59e-88	317
ASV 408: Pedobacter	ASV 197: Sphingobacterium	89.744	234	24	0	1	234	524	757	1.41e-86	312
ASV 409: Pedobacter	ASV 169: Pedobacter	97.436	234	6	0	1	234	518	751	7.87e-118	415
ASV 409: Pedobacter	ASV 76: Pedobacter	97.436	234	6	0	1	234	518	751	7.87e-118	415
ASV 409: Pedobacter	ASV 96: Sphingobacterium	90.598	234	22	0	1	234	524	757	4.76e-90	323
ASV 409: Pedobacter	ASV 69: Sphingobacterium	90.598	234	22	0	1	234	524	757	4.76e-90	323
ASV 409: Pedobacter	ASV 197: Sphingobacterium	90.171	234	23	0	1	234	524	757	2.59e-88	317
ASV 409: Pedobacter	ASV 188: Sphingobacterium	90.171	234	23	0	1	234	526	759	2.59e-88	317
ASV 410: Pedobacter	ASV 169: Pedobacter	98.291	234	4	0	1	234	518	751	2.65e-121	427
ASV 410: Pedobacter	ASV 76: Pedobacter	98.291	234	4	0	1	234	518	751	2.65e-121	427
ASV 410: Pedobacter	ASV 96: Sphingobacterium	90.171	234	23	0	1	234	524	757	2.59e-88	317
ASV 410: Pedobacter	ASV 69: Sphingobacterium	90.171	234	23	0	1	234	524	757	2.59e-88	317
ASV 410: Pedobacter	ASV 197: Sphingobacterium	89.744	234	24	0	1	234	524	757	1.41e-86	312
ASV 410: Pedobacter	ASV 188: Sphingobacterium	89.744	234	24	0	1	234	526	759	1.41e-86	312
ASV 411: Pedobacter	ASV 169: Pedobacter	99.573	234	1	0	1	234	518	751	1.64e-126	444
ASV 411: Pedobacter	ASV 76: Pedobacter	99.573	234	1	0	1	234	518	751	1.64e-126	444
ASV 411: Pedobacter	ASV 96: Sphingobacterium	91.026	234	21	0	1	234	524	757	8.73e-92	329
ASV 411: Pedobacter	ASV 69: Sphingobacterium	91.026	234	21	0	1	234	524	757	8.73e-92	329
ASV 411: Pedobacter	ASV 197: Sphingobacterium	90.598	234	22	0	1	234	524	757	4.76e-90	323
ASV 411: Pedobacter	ASV 188: Sphingobacterium	90.598	234	22	0	1	234	526	759	4.76e-90	323
ASV 412: Pedobacter	ASV 169: Pedobacter	99.573	234	1	0	1	234	518	751	1.64e-126	444
ASV 412: Pedobacter	ASV 76: Pedobacter	99.573	234	1	0	1	234	518	751	1.64e-126	444
ASV 412: Pedobacter	ASV 96: Sphingobacterium	91.453	234	20	0	1	234	524	757	1.60e-93	335
ASV 412: Pedobacter	ASV 69: Sphingobacterium	91.453	234	20	0	1	234	524	757	1.60e-93	335
ASV 412: Pedobacter	ASV 197: Sphingobacterium	91.026	234	21	0	1	234	524	757	8.73e-92	329
ASV 412: Pedobacter	ASV 188: Sphingobacterium	91.026	234	21	0	1	234	526	759	8.73e-92	329
ASV 413: Pedobacter	ASV 169: Pedobacter	100.000	234	0	0	1	234	518	751	3.00e-128	450
ASV 413: Pedobacter	ASV 76: Pedobacter	100.000	234	0	0	1	234	518	751	3.00e-128	450
ASV 413: Pedobacter	ASV 96: Sphingobacterium	91.026	234	21	0	1	234	524	757	8.73e-92	329
ASV 413: Pedobacter	ASV 69: Sphingobacterium	91.026	234	21	0	1	234	524	757	8.73e-92	329
ASV 413: Pedobacter	ASV 197: Sphingobacterium	90.598	234	22	0	1	234	524	757	4.76e-90	323
ASV 413: Pedobacter	ASV 188: Sphingobacterium	90.598	234	22	0	1	234	526	759	4.76e-90	323
ASV 414: Pedobacter	ASV 169: Pedobacter	99.573	234	1	0	1	234	518	751	1.64e-126	444
ASV 414: Pedobacter	ASV 76: Pedobacter	99.573	234	1	0	1	234	518	751	1.64e-126	444
ASV 414: Pedobacter	ASV 96: Sphingobacterium	90.598	234	22	0	1	234	524	757	4.76e-90	323
ASV 414: Pedobacter	ASV 69: Sphingobacterium	90.598	234	22	0	1	234	524	757	4.76e-90	323
ASV 414: Pedobacter	ASV 197: Sphingobacterium	90.171	234	23	0	1	234	524	757	2.59e-88	317
ASV 414: Pedobacter	ASV 188: Sphingobacterium	90.171	234	23	0	1	234	526	759	2.59e-88	317
ASV 415: Pedobacter	ASV 169: Pedobacter	99.573	234	1	0	1	234	518	751	1.64e-126	444
ASV 415: Pedobacter	ASV 76: Pedobacter	99.573	234	1	0	1	234	518	751	1.64e-126	444
ASV 415: Pedobacter	ASV 96: Sphingobacterium	90.598	234	22	0	1	234	524	757	4.76e-90	323
ASV 415: Pedobacter	ASV 69: Sphingobacterium	90.598	234	22	0	1	234	524	757	4.76e-90	323
ASV 415: Pedobacter	ASV 197: Sphingobacterium	90.171	234	23	0	1	234	524	757	2.59e-88	317
ASV 415: Pedobacter	ASV 188: Sphingobacterium	90.171	234	23	0	1	234	526	759	2.59e-88	317
ASV 416: Pedobacter	ASV 169: Pedobacter	97.009	234	7	0	1	234	518	751	4.29e-116	410
ASV 416: Pedobacter	ASV 76: Pedobacter	97.009	234	7	0	1	234	518	751	4.29e-116	410
ASV 416: Pedobacter	ASV 197: Sphingobacterium	90.598	234	22	0	1	234	524	757	4.76e-90	323
ASV 416: Pedobacter	ASV 188: Sphingobacterium	90.598	234	22	0	1	234	526	759	4.76e-90	323
ASV 416: Pedobacter	ASV 96: Sphingobacterium	90.171	234	23	0	1	234	524	757	2.59e-88	317
ASV 416: Pedobacter	ASV 69: Sphingobacterium	90.171	234	23	0	1	234	524	757	2.59e-88	317
ASV 417: Pedobacter	ASV 169: Pedobacter	97.436	234	6	0	1	234	518	751	7.87e-118	415
ASV 417: Pedobacter	ASV 76: Pedobacter	97.436	234	6	0	1	234	518	751	7.87e-118	415
ASV 417: Pedobacter	ASV 197: Sphingobacterium	91.026	234	21	0	1	234	524	757	8.73e-92	329
ASV 417: Pedobacter	ASV 188: Sphingobacterium	91.026	234	21	0	1	234	526	759	8.73e-92	329
ASV 417: Pedobacter	ASV 96: Sphingobacterium	90.598	234	22	0	1	234	524	757	4.76e-90	323
ASV 417: Pedobacter	ASV 69: Sphingobacterium	90.598	234	22	0	1	234	524	757	4.76e-90	323
ASV 418: Pedobacter	ASV 169: Pedobacter	97.436	234	6	0	1	234	518	751	7.87e-118	415
ASV 418: Pedobacter	ASV 76: Pedobacter	97.436	234	6	0	1	234	518	751	7.87e-118	415
ASV 418: Pedobacter	ASV 96: Sphingobacterium	91.026	234	21	0	1	234	524	757	8.73e-92	329
ASV 418: Pedobacter	ASV 69: Sphingobacterium	91.026	234	21	0	1	234	524	757	8.73e-92	329
ASV 418: Pedobacter	ASV 188: Sphingobacterium	90.598	234	22	0	1	234	526	759	4.76e-90	323
ASV 418: Pedobacter	ASV 197: Sphingobacterium	89.744	234	24	0	1	234	524	757	1.41e-86	312
ASV 420: Pedobacter	ASV 169: Pedobacter	96.581	234	8	0	1	234	518	751	2.34e-114	404
ASV 420: Pedobacter	ASV 76: Pedobacter	96.581	234	8	0	1	234	518	751	2.34e-114	404
ASV 420: Pedobacter	ASV 188: Sphingobacterium	88.889	234	26	0	1	234	526	759	4.20e-83	300
ASV 420: Pedobacter	ASV 96: Sphingobacterium	88.889	234	26	0	1	234	524	757	4.20e-83	300
ASV 420: Pedobacter	ASV 69: Sphingobacterium	88.889	234	26	0	1	234	524	757	4.20e-83	300
ASV 420: Pedobacter	ASV 197: Sphingobacterium	88.462	234	27	0	1	234	524	757	2.29e-81	294
ASV 421: Mucilaginibacter	ASV 169: Pedobacter	93.590	234	15	0	1	234	518	751	3.33e-102	364
ASV 421: Mucilaginibacter	ASV 76: Pedobacter	93.590	234	15	0	1	234	518	751	3.33e-102	364
ASV 421: Mucilaginibacter	ASV 96: Sphingobacterium	90.598	234	22	0	1	234	524	757	4.76e-90	323
ASV 421: Mucilaginibacter	ASV 69: Sphingobacterium	90.598	234	22	0	1	234	524	757	4.76e-90	323
ASV 421: Mucilaginibacter	ASV 188: Sphingobacterium	90.171	234	23	0	1	234	526	759	2.59e-88	317
ASV 421: Mucilaginibacter	ASV 197: Sphingobacterium	89.316	234	25	0	1	234	524	757	7.70e-85	306
ASV 422: Mucilaginibacter	ASV 169: Pedobacter	94.017	234	14	0	1	234	518	751	6.12e-104	369
ASV 422: Mucilaginibacter	ASV 76: Pedobacter	94.017	234	14	0	1	234	518	751	6.12e-104	369
ASV 422: Mucilaginibacter	ASV 96: Sphingobacterium	91.026	234	21	0	1	234	524	757	8.73e-92	329
ASV 422: Mucilaginibacter	ASV 69: Sphingobacterium	91.026	234	21	0	1	234	524	757	8.73e-92	329
ASV 422: Mucilaginibacter	ASV 188: Sphingobacterium	90.598	234	22	0	1	234	526	759	4.76e-90	323
ASV 422: Mucilaginibacter	ASV 197: Sphingobacterium	89.744	234	24	0	1	234	524	757	1.41e-86	312
ASV 423: Mucilaginibacter	ASV 169: Pedobacter	94.444	234	13	0	1	234	518	751	1.12e-105	375
ASV 423: Mucilaginibacter	ASV 76: Pedobacter	94.444	234	13	0	1	234	518	751	1.12e-105	375
ASV 423: Mucilaginibacter	ASV 96: Sphingobacterium	89.744	234	24	0	1	234	524	757	1.41e-86	312
ASV 423: Mucilaginibacter	ASV 69: Sphingobacterium	89.744	234	24	0	1	234	524	757	1.41e-86	312
ASV 423: Mucilaginibacter	ASV 188: Sphingobacterium	89.316	234	25	0	1	234	526	759	7.70e-85	306
ASV 423: Mucilaginibacter	ASV 197: Sphingobacterium	88.462	234	27	0	1	234	524	757	2.29e-81	294
ASV 424: Mucilaginibacter	ASV 169: Pedobacter	94.017	234	14	0	1	234	518	751	6.12e-104	369
ASV 424: Mucilaginibacter	ASV 76: Pedobacter	94.017	234	14	0	1	234	518	751	6.12e-104	369
ASV 424: Mucilaginibacter	ASV 96: Sphingobacterium	89.316	234	25	0	1	234	524	757	7.70e-85	306
ASV 424: Mucilaginibacter	ASV 69: Sphingobacterium	89.316	234	25	0	1	234	524	757	7.70e-85	306
ASV 424: Mucilaginibacter	ASV 197: Sphingobacterium	88.889	234	26	0	1	234	524	757	4.20e-83	300
ASV 424: Mucilaginibacter	ASV 188: Sphingobacterium	88.889	234	26	0	1	234	526	759	4.20e-83	300
ASV 437: env.OPS: 17	ASV 197: Sphingobacterium	85.043	234	35	0	1	234	524	757	1.78e-67	248
ASV 437: env.OPS: 17	ASV 188: Sphingobacterium	85.043	234	35	0	1	234	526	759	1.78e-67	248
ASV 437: env.OPS: 17	ASV 96: Sphingobacterium	84.615	234	36	0	1	234	524	757	9.70e-66	242
ASV 437: env.OPS: 17	ASV 69: Sphingobacterium	84.615	234	36	0	1	234	524	757	9.70e-66	242
ASV 437: env.OPS: 17	ASV 169: Pedobacter	83.761	234	38	0	1	234	518	751	2.88e-62	231
ASV 437: env.OPS: 17	ASV 76: Pedobacter	83.761	234	38	0	1	234	518	751	2.88e-62	231
ASV 438: 37-13	ASV 169: Pedobacter	82.479	234	41	0	1	234	518	751	4.66e-57	214
ASV 438: 37-13	ASV 76: Pedobacter	82.479	234	41	0	1	234	518	751	4.66e-57	214
ASV 458: Chitinophagaceae	ASV 96: Sphingobacterium	81.624	234	43	0	1	234	524	757	1.38e-53	202
ASV 458: Chitinophagaceae	ASV 69: Sphingobacterium	81.624	234	43	0	1	234	524	757	1.38e-53	202
ASV 472: Cnuella	ASV 169: Pedobacter	81.624	234	43	0	1	234	518	751	1.38e-53	202
ASV 472: Cnuella	ASV 76: Pedobacter	81.624	234	43	0	1	234	518	751	1.38e-53	202
ASV 473: Chitinophagaceae	ASV 169: Pedobacter	82.479	234	41	0	1	234	518	751	4.66e-57	214
ASV 473: Chitinophagaceae	ASV 76: Pedobacter	82.479	234	41	0	1	234	518	751	4.66e-57	214
ASV 486: Terrimonas	ASV 169: Pedobacter	79.915	234	47	0	1	234	518	751	1.22e-46	179
ASV 486: Terrimonas	ASV 76: Pedobacter	79.915	234	47	0	1	234	518	751	1.22e-46	179
ASV 501: Sediminibacterium	ASV 169: Pedobacter	81.624	234	43	0	1	234	518	751	1.38e-53	202
ASV 501: Sediminibacterium	ASV 76: Pedobacter	81.624	234	43	0	1	234	518	751	1.38e-53	202
ASV 502: Sediminibacterium	ASV 169: Pedobacter	82.051	234	42	0	1	234	518	751	2.54e-55	208
ASV 502: Sediminibacterium	ASV 76: Pedobacter	82.051	234	42	0	1	234	518	751	2.54e-55	208
ASV 503: Sediminibacterium	ASV 169: Pedobacter	82.479	234	41	0	1	234	518	751	4.66e-57	214
ASV 503: Sediminibacterium	ASV 76: Pedobacter	82.479	234	41	0	1	234	518	751	4.66e-57	214
ASV 508: Chitinophagaceae	ASV 169: Pedobacter	82.051	234	42	0	1	234	518	751	2.54e-55	208
ASV 508: Chitinophagaceae	ASV 76: Pedobacter	82.051	234	42	0	1	234	518	751	2.54e-55	208
ASV 533: Kapabacteriales	ASV 400: Kocuria	78.205	234	51	0	1	234	508	741	1.08e-39	156
ASV 553: Dyella	ASV 398: Pseudomonas	84.188	234	37	0	1	234	520	753	5.28e-64	237
ASV 553: Dyella	ASV 145: Pseudomonas	84.188	234	37	0	1	234	520	753	5.28e-64	237
ASV 553: Dyella	ASV 114: Pseudomonas	84.188	234	37	0	1	234	520	753	5.28e-64	237
ASV 553: Dyella	ASV 103: Pseudomonas	84.188	234	37	0	1	234	520	753	5.28e-64	237
ASV 553: Dyella	ASV 75: Pseudomonas	84.188	234	37	0	1	234	520	753	5.28e-64	237
ASV 553: Dyella	ASV 368: Pseudomonas	83.761	234	38	0	1	234	522	755	2.88e-62	231
ASV 553: Dyella	ASV 336: Pseudomonas	83.761	234	38	0	1	234	520	753	2.88e-62	231
ASV 553: Dyella	ASV 283: Pseudomonas	83.761	234	38	0	1	234	522	755	2.88e-62	231
ASV 553: Dyella	ASV 274: Pseudomonas	83.761	234	38	0	1	234	522	755	2.88e-62	231
ASV 553: Dyella	ASV 259: Pseudomonas	83.761	234	38	0	1	234	520	753	2.88e-62	231
ASV 553: Dyella	ASV 234: Pseudomonas	83.761	234	38	0	1	234	520	753	2.88e-62	231
ASV 553: Dyella	ASV 228: Pseudomonas	83.761	234	38	0	1	234	522	755	2.88e-62	231
ASV 553: Dyella	ASV 177: Pseudomonas	83.761	234	38	0	1	234	522	755	2.88e-62	231
ASV 553: Dyella	ASV 116: Pseudomonas	83.761	234	38	0	1	234	522	755	2.88e-62	231
ASV 553: Dyella	ASV 394: Pseudomonas	83.333	234	39	0	1	234	520	753	1.57e-60	225
ASV 553: Dyella	ASV 387: Pseudomonas	83.333	234	39	0	1	234	520	753	1.57e-60	225
ASV 553: Dyella	ASV 223: Pseudomonas	83.333	234	39	0	1	234	520	753	1.57e-60	225
ASV 553: Dyella	ASV 393: Pseudomonas	82.906	234	40	0	1	234	520	753	8.55e-59	219
ASV 553: Dyella	ASV 386: Pseudomonas	82.906	234	40	0	1	234	520	753	8.55e-59	219
ASV 553: Dyella	ASV 383: Pseudomonas	82.906	234	40	0	1	234	520	753	8.55e-59	219
ASV 553: Dyella	ASV 376: Pseudomonas	82.906	234	40	0	1	234	520	753	8.55e-59	219
ASV 553: Dyella	ASV 362: Pseudomonas	82.906	234	40	0	1	234	520	753	8.55e-59	219
ASV 553: Dyella	ASV 361: Pseudomonas	82.906	234	40	0	1	234	520	753	8.55e-59	219
ASV 553: Dyella	ASV 354: Pseudomonas	82.906	234	40	0	1	234	520	753	8.55e-59	219
ASV 553: Dyella	ASV 352: Pseudomonas	82.906	234	40	0	1	234	520	753	8.55e-59	219
ASV 553: Dyella	ASV 341: Pseudomonas	82.906	234	40	0	1	234	520	753	8.55e-59	219
ASV 553: Dyella	ASV 337: Pseudomonas	82.906	234	40	0	1	234	520	753	8.55e-59	219
ASV 553: Dyella	ASV 299: Pseudomonas	82.906	234	40	0	1	234	520	753	8.55e-59	219
ASV 553: Dyella	ASV 292: Pseudomonas	82.906	234	40	0	1	234	520	753	8.55e-59	219
ASV 553: Dyella	ASV 267: Pseudomonas	82.906	234	40	0	1	234	520	753	8.55e-59	219
ASV 553: Dyella	ASV 242: Pseudomonas	82.906	234	40	0	1	234	520	753	8.55e-59	219
ASV 553: Dyella	ASV 236: Pseudomonas	82.906	234	40	0	1	234	520	753	8.55e-59	219
ASV 553: Dyella	ASV 206: Pseudomonas	82.906	234	40	0	1	234	520	753	8.55e-59	219
ASV 553: Dyella	ASV 179: Pseudomonas	82.906	234	40	0	1	234	520	753	8.55e-59	219
ASV 553: Dyella	ASV 155: Pseudomonas	82.906	234	40	0	1	234	520	753	8.55e-59	219
ASV 553: Dyella	ASV 151: Pseudomonas	82.906	234	40	0	1	234	520	753	8.55e-59	219
ASV 553: Dyella	ASV 134: Pseudomonas	82.906	234	40	0	1	234	520	753	8.55e-59	219
ASV 553: Dyella	ASV 109: Pseudomonas	82.906	234	40	0	1	234	520	753	8.55e-59	219
ASV 553: Dyella	ASV 88: Pseudomonas	82.906	234	40	0	1	234	520	753	8.55e-59	219
ASV 553: Dyella	ASV 73: Pseudomonas	82.906	234	40	0	1	234	520	753	8.55e-59	219
ASV 553: Dyella	ASV 67: Pseudomonas	82.906	234	40	0	1	234	520	753	8.55e-59	219
ASV 553: Dyella	ASV 49: Pseudomonas	82.906	234	40	0	1	234	520	753	8.55e-59	219
ASV 553: Dyella	ASV 31: Pseudomonas	82.906	234	40	0	1	234	520	753	8.55e-59	219
ASV 553: Dyella	ASV 1: Pseudomonas	82.906	234	40	0	1	234	520	753	8.55e-59	219
ASV 553: Dyella	ASV 275: Pseudomonas	82.479	234	41	0	1	234	520	753	4.66e-57	214
ASV 553: Dyella	ASV 167: Pseudomonas	82.479	234	41	0	1	234	520	753	4.66e-57	214
ASV 553: Dyella	ASV 166: Pseudomonas	82.479	234	41	0	1	234	520	753	4.66e-57	214
ASV 553: Dyella	ASV 131: Pseudomonas	82.479	234	41	0	1	234	520	753	4.66e-57	214
ASV 553: Dyella	ASV 6: Pseudomonas	82.479	234	41	0	1	234	520	753	4.66e-57	214
ASV 553: Dyella	ASV 444: Massilia	80.769	234	45	0	1	234	518	751	4.11e-50	191
ASV 553: Dyella	ASV 417: Klebsiella	80.769	234	45	0	1	234	524	757	4.11e-50	191
ASV 553: Dyella	ASV 413: Klebsiella	80.769	234	45	0	1	234	524	757	4.11e-50	191
ASV 553: Dyella	ASV 411: Klebsiella	80.769	234	45	0	1	234	524	757	4.11e-50	191
ASV 553: Dyella	ASV 401: Klebsiella	80.769	234	45	0	1	234	524	757	4.11e-50	191
ASV 553: Dyella	ASV 395: Klebsiella	80.769	234	45	0	1	234	524	757	4.11e-50	191
ASV 553: Dyella	ASV 392: Enterobacter	80.769	234	45	0	1	234	524	757	4.11e-50	191
ASV 553: Dyella	ASV 388: Klebsiella	80.769	234	45	0	1	234	524	757	4.11e-50	191
ASV 553: Dyella	ASV 378: Klebsiella	80.769	234	45	0	1	234	524	757	4.11e-50	191
ASV 553: Dyella	ASV 375: Klebsiella	80.769	234	45	0	1	234	524	757	4.11e-50	191
ASV 553: Dyella	ASV 372: Enterobacter	80.769	234	45	0	1	234	524	757	4.11e-50	191
ASV 553: Dyella	ASV 360: Enterobacter	80.769	234	45	0	1	234	524	757	4.11e-50	191
ASV 553: Dyella	ASV 327: Klebsiella	80.769	234	45	0	1	234	524	757	4.11e-50	191
ASV 553: Dyella	ASV 304: Massilia	80.769	234	45	0	1	234	518	751	4.11e-50	191
ASV 553: Dyella	ASV 297: Massilia	80.769	234	45	0	1	234	518	751	4.11e-50	191
ASV 553: Dyella	ASV 295: Massilia	80.769	234	45	0	1	234	518	751	4.11e-50	191
ASV 553: Dyella	ASV 278: Massilia	80.769	234	45	0	1	234	518	751	4.11e-50	191
ASV 553: Dyella	ASV 264: Massilia	80.769	234	45	0	1	234	518	751	4.11e-50	191
ASV 553: Dyella	ASV 251: Massilia	80.769	234	45	0	1	234	518	751	4.11e-50	191
ASV 553: Dyella	ASV 245: Massilia	80.769	234	45	0	1	234	518	751	4.11e-50	191
ASV 553: Dyella	ASV 238: Enterobacter	80.769	234	45	0	1	234	528	761	4.11e-50	191
ASV 553: Dyella	ASV 216: Enterobacter	80.769	234	45	0	1	234	524	757	4.11e-50	191
ASV 553: Dyella	ASV 200: Enterobacter	80.769	234	45	0	1	234	524	757	4.11e-50	191
ASV 553: Dyella	ASV 106: Enterobacter	80.769	234	45	0	1	234	524	757	4.11e-50	191
ASV 553: Dyella	ASV 83: Enterobacter	80.769	234	45	0	1	234	526	759	4.11e-50	191
ASV 553: Dyella	ASV 68: Enterobacter	80.769	234	45	0	1	234	524	757	4.11e-50	191
ASV 553: Dyella	ASV 66: Enterobacter	80.769	234	45	0	1	234	526	759	4.11e-50	191
ASV 553: Dyella	ASV 62: Enterobacter	80.769	234	45	0	1	234	524	757	4.11e-50	191
ASV 553: Dyella	ASV 61: Enterobacter	80.769	234	45	0	1	234	526	759	4.11e-50	191
ASV 553: Dyella	ASV 55: Enterobacter	80.769	234	45	0	1	234	526	759	4.11e-50	191
ASV 553: Dyella	ASV 53: Enterobacter	80.769	234	45	0	1	234	524	757	4.11e-50	191
ASV 553: Dyella	ASV 17: Enterobacter	80.769	234	45	0	1	234	526	759	4.11e-50	191
ASV 553: Dyella	ASV 431: Enterobacter	80.342	234	46	0	1	234	524	757	2.24e-48	185
ASV 553: Dyella	ASV 389: Esherichica/Shigella	79.915	234	47	0	1	234	526	759	1.22e-46	179
ASV 553: Dyella	ASV 365: Esherichica/Shigella	79.915	234	47	0	1	234	526	759	1.22e-46	179
ASV 553: Dyella	ASV 346: Esherichica/Shigella	79.915	234	47	0	1	234	526	759	1.22e-46	179
ASV 553: Dyella	ASV 345: Esherichica/Shigella	79.915	234	47	0	1	234	526	759	1.22e-46	179
ASV 553: Dyella	ASV 340: Esherichica/Shigella	79.915	234	47	0	1	234	526	759	1.22e-46	179
ASV 553: Dyella	ASV 308: Esherichica/Shigella	79.915	234	47	0	1	234	526	759	1.22e-46	179
ASV 553: Dyella	ASV 301: Esherichica/Shigella	79.915	234	47	0	1	234	526	759	1.22e-46	179
ASV 553: Dyella	ASV 293: Esherichica/Shigella	79.915	234	47	0	1	234	526	759	1.22e-46	179
ASV 553: Dyella	ASV 291: Esherichica/Shigella	79.915	234	47	0	1	234	526	759	1.22e-46	179
ASV 553: Dyella	ASV 286: Esherichica/Shigella	79.915	234	47	0	1	234	526	759	1.22e-46	179
ASV 553: Dyella	ASV 284: Esherichica/Shigella	79.915	234	47	0	1	234	526	759	1.22e-46	179
ASV 553: Dyella	ASV 271: Esherichica/Shigella	79.915	234	47	0	1	234	526	759	1.22e-46	179
ASV 553: Dyella	ASV 250: Esherichica/Shigella	79.915	234	47	0	1	234	526	759	1.22e-46	179
ASV 553: Dyella	ASV 249: Esherichica/Shigella	79.915	234	47	0	1	234	526	759	1.22e-46	179
ASV 553: Dyella	ASV 243: Esherichica/Shigella	79.915	234	47	0	1	234	526	759	1.22e-46	179
ASV 553: Dyella	ASV 201: Esherichica/Shigella	79.915	234	47	0	1	234	526	759	1.22e-46	179
ASV 553: Dyella	ASV 196: Esherichica/Shigella	79.915	234	47	0	1	234	526	759	1.22e-46	179
ASV 553: Dyella	ASV 194: Esherichica/Shigella	79.915	234	47	0	1	234	526	759	1.22e-46	179
ASV 553: Dyella	ASV 184: Esherichica/Shigella	79.915	234	47	0	1	234	526	759	1.22e-46	179
ASV 553: Dyella	ASV 181: Esherichica/Shigella	79.915	234	47	0	1	234	526	759	1.22e-46	179
ASV 553: Dyella	ASV 163: Esherichica/Shigella	79.915	234	47	0	1	234	526	759	1.22e-46	179
ASV 553: Dyella	ASV 135: Esherichica/Shigella	79.915	234	47	0	1	234	526	759	1.22e-46	179
ASV 553: Dyella	ASV 82: Esherichica/Shigella	79.915	234	47	0	1	234	526	759	1.22e-46	179
ASV 553: Dyella	ASV 46: Esherichica/Shigella	79.915	234	47	0	1	234	526	759	1.22e-46	179
ASV 553: Dyella	ASV 45: Esherichica/Shigella	79.915	234	47	0	1	234	526	759	1.22e-46	179
ASV 553: Dyella	ASV 36: Esherichica/Shigella	79.915	234	47	0	1	234	526	759	1.22e-46	179
ASV 553: Dyella	ASV 26: Esherichica/Shigella	79.915	234	47	0	1	234	526	759	1.22e-46	179
ASV 553: Dyella	ASV 25: Esherichica/Shigella	79.915	234	47	0	1	234	526	759	1.22e-46	179
ASV 553: Dyella	ASV 22: Esherichica/Shigella	79.915	234	47	0	1	234	526	759	1.22e-46	179
ASV 553: Dyella	ASV 21: Esherichica/Shigella	79.915	234	47	0	1	234	526	759	1.22e-46	179
ASV 553: Dyella	ASV 20: Esherichica/Shigella	79.915	234	47	0	1	234	526	759	1.22e-46	179
ASV 553: Dyella	ASV 10: Esherichica/Shigella	79.915	234	47	0	1	234	526	759	1.22e-46	179
ASV 553: Dyella	ASV 433: Ralstonia	78.632	234	50	0	1	234	526	759	1.98e-41	162
ASV 597: Subgroup: 7	ASV 426: Sphingomonas	85.043	234	35	0	1	234	469	702	1.78e-67	248
ASV 597: Subgroup: 7	ASV 156: Sphingomonas	85.043	234	35	0	1	234	470	703	1.78e-67	248
ASV 597: Subgroup: 7	ASV 374: Phyllobacterium	84.615	234	36	0	1	234	467	700	9.70e-66	242
ASV 597: Subgroup: 7	ASV 35: Paracoccus	84.188	234	37	0	1	234	465	698	5.28e-64	237
ASV 599: Subgroup: 7	ASV 266: Pseudomonas	82.479	234	41	0	1	234	520	753	4.66e-57	214
ASV 599: Subgroup: 7	ASV 241: Pseudomonas	82.479	234	41	0	1	234	520	753	4.66e-57	214
ASV 605: mle1-27	ASV 207: Methylobacterium	82.906	234	40	0	1	234	471	704	8.55e-59	219
ASV 605: mle1-27	ASV 441: Methylobacterium	80.769	234	45	0	1	234	471	704	4.11e-50	191
ASV 605: mle1-27	ASV 128: Methylobacterium	80.769	234	45	0	1	234	473	706	4.11e-50	191
ASV 610: P3OB-42	ASV 168: Bacillus	81.624	234	43	0	1	234	532	765	1.38e-53	202
ASV 610: P3OB-42	ASV 126: Bacillus	81.624	234	43	0	1	234	533	766	1.38e-53	202
ASV 610: P3OB-42	ASV 124: Bacillus	81.624	234	43	0	1	234	533	766	1.38e-53	202
ASV 610: P3OB-42	ASV 123: Bacillus	81.624	234	43	0	1	234	533	766	1.38e-53	202
ASV 610: P3OB-42	ASV 121: Bacillus	81.624	234	43	0	1	234	533	766	1.38e-53	202
ASV 610: P3OB-42	ASV 113: Bacillus	81.624	234	43	0	1	234	533	766	1.38e-53	202
ASV 610: P3OB-42	ASV 108: Bacillus	81.624	234	43	0	1	234	533	766	1.38e-53	202
ASV 610: P3OB-42	ASV 50: Bacillus	81.624	234	43	0	1	234	533	766	1.38e-53	202
ASV 610: P3OB-42	ASV 157: Bacillus	81.197	234	44	0	1	234	532	765	7.54e-52	196
ASV 610: P3OB-42	ASV 144: Bacillus	81.197	234	44	0	1	234	532	765	7.54e-52	196
ASV 610: P3OB-42	ASV 130: Bacillus	81.197	234	44	0	1	234	533	766	7.54e-52	196
ASV 610: P3OB-42	ASV 91: Bacillus	81.197	234	44	0	1	234	532	765	7.54e-52	196
ASV 610: P3OB-42	ASV 87: Bacillus	81.197	234	44	0	1	234	532	765	7.54e-52	196
ASV 610: P3OB-42	ASV 70: Bacillus	81.197	234	44	0	1	234	532	765	7.54e-52	196
ASV 610: P3OB-42	ASV 52: Bacillus	81.197	234	44	0	1	234	532	765	7.54e-52	196
ASV 610: P3OB-42	ASV 43: Bacillus	81.197	234	44	0	1	234	532	765	7.54e-52	196
ASV 610: P3OB-42	ASV 30: Bacillus	81.197	234	44	0	1	234	532	765	7.54e-52	196
ASV 610: P3OB-42	ASV 29: Bacillus	81.197	234	44	0	1	234	532	765	7.54e-52	196
ASV 610: P3OB-42	ASV 28: Bacillus	81.197	234	44	0	1	234	532	765	7.54e-52	196
ASV 610: P3OB-42	ASV 27: Bacillus	81.197	234	44	0	1	234	532	765	7.54e-52	196
ASV 610: P3OB-42	ASV 23: Bacillus	81.197	234	44	0	1	234	532	765	7.54e-52	196
ASV 610: P3OB-42	ASV 3: Bacillus	81.197	234	44	0	1	234	532	765	7.54e-52	196
ASV 610: P3OB-42	ASV 2: Bacillus	81.197	234	44	0	1	234	532	765	7.54e-52	196
ASV 610: P3OB-42	ASV 136: Bacillus	80.769	234	45	0	1	234	532	765	4.11e-50	191
ASV 610: P3OB-42	ASV 80: Bacillus	80.769	234	45	0	1	234	532	765	4.11e-50	191
ASV 617: P3OB-42	ASV 423: Pantoea	84.188	234	37	0	1	234	526	759	5.28e-64	237
ASV 617: P3OB-42	ASV 416: Pantoea	84.188	234	37	0	1	234	526	759	5.28e-64	237
ASV 617: P3OB-42	ASV 415: Pantoea	84.188	234	37	0	1	234	526	759	5.28e-64	237
ASV 617: P3OB-42	ASV 396: Pantoea	84.188	234	37	0	1	234	526	759	5.28e-64	237
ASV 617: P3OB-42	ASV 351: Pantoea	84.188	234	37	0	1	234	526	759	5.28e-64	237
ASV 617: P3OB-42	ASV 330: Pantoea	84.188	234	37	0	1	234	526	759	5.28e-64	237
ASV 617: P3OB-42	ASV 298: Pantoea	84.188	234	37	0	1	234	526	759	5.28e-64	237
ASV 617: P3OB-42	ASV 276: Pantoea	84.188	234	37	0	1	234	526	759	5.28e-64	237
ASV 617: P3OB-42	ASV 205: Pantoea	84.188	234	37	0	1	234	524	757	5.28e-64	237
ASV 617: P3OB-42	ASV 183: Pantoea	84.188	234	37	0	1	234	526	759	5.28e-64	237
ASV 617: P3OB-42	ASV 172: Pantoea	84.188	234	37	0	1	234	526	759	5.28e-64	237
ASV 617: P3OB-42	ASV 100: Pantoea	84.188	234	37	0	1	234	526	759	5.28e-64	237
ASV 617: P3OB-42	ASV 99: Pantoea	84.188	234	37	0	1	234	526	759	5.28e-64	237
ASV 617: P3OB-42	ASV 95: Pantoea	84.188	234	37	0	1	234	526	759	5.28e-64	237
ASV 617: P3OB-42	ASV 92: Pantoea	84.188	234	37	0	1	234	526	759	5.28e-64	237
ASV 617: P3OB-42	ASV 89: Pantoea	84.188	234	37	0	1	234	526	759	5.28e-64	237
ASV 617: P3OB-42	ASV 85: Pantoea	84.188	234	37	0	1	234	526	759	5.28e-64	237
ASV 617: P3OB-42	ASV 78: Pantoea	84.188	234	37	0	1	234	526	759	5.28e-64	237
ASV 617: P3OB-42	ASV 71: Pantoea	84.188	234	37	0	1	234	526	759	5.28e-64	237
ASV 617: P3OB-42	ASV 439: Pantoea	83.333	234	39	0	1	234	526	759	1.57e-60	225
ASV 617: P3OB-42	ASV 437: Pantoea	83.333	234	39	0	1	234	526	759	1.57e-60	225
ASV 617: P3OB-42	ASV 425: Pantoea	83.333	234	39	0	1	234	526	759	1.57e-60	225
ASV 617: P3OB-42	ASV 418: Pantoea	83.333	234	39	0	1	234	526	759	1.57e-60	225
ASV 617: P3OB-42	ASV 414: Pantoea	83.333	234	39	0	1	234	526	759	1.57e-60	225
ASV 617: P3OB-42	ASV 410: Pantoea	83.333	234	39	0	1	234	526	759	1.57e-60	225
ASV 617: P3OB-42	ASV 407: Pantoea	83.333	234	39	0	1	234	526	759	1.57e-60	225
ASV 617: P3OB-42	ASV 405: Pantoea	83.333	234	39	0	1	234	526	759	1.57e-60	225
ASV 617: P3OB-42	ASV 399: Pantoea	83.333	234	39	0	1	234	524	757	1.57e-60	225
ASV 617: P3OB-42	ASV 390: Pantoea	83.333	234	39	0	1	234	524	757	1.57e-60	225
ASV 617: P3OB-42	ASV 379: Pantoea	83.333	234	39	0	1	234	526	759	1.57e-60	225
ASV 617: P3OB-42	ASV 369: Pantoea	83.333	234	39	0	1	234	526	759	1.57e-60	225
ASV 617: P3OB-42	ASV 367: Pantoea	83.333	234	39	0	1	234	526	759	1.57e-60	225
ASV 617: P3OB-42	ASV 364: Pantoea	83.333	234	39	0	1	234	526	759	1.57e-60	225
ASV 617: P3OB-42	ASV 359: Pantoea	83.333	234	39	0	1	234	524	757	1.57e-60	225
ASV 617: P3OB-42	ASV 344: Pantoea	83.333	234	39	0	1	234	526	759	1.57e-60	225
ASV 617: P3OB-42	ASV 343: Pantoea	83.333	234	39	0	1	234	524	757	1.57e-60	225
ASV 617: P3OB-42	ASV 339: Pantoea	83.333	234	39	0	1	234	526	759	1.57e-60	225
ASV 617: P3OB-42	ASV 338: Pantoea	83.333	234	39	0	1	234	524	757	1.57e-60	225
ASV 617: P3OB-42	ASV 325: Pantoea	83.333	234	39	0	1	234	524	757	1.57e-60	225
ASV 617: P3OB-42	ASV 323: Pantoea	83.333	234	39	0	1	234	526	759	1.57e-60	225
ASV 617: P3OB-42	ASV 321: Pantoea	83.333	234	39	0	1	234	526	759	1.57e-60	225
ASV 617: P3OB-42	ASV 317: Pantoea	83.333	234	39	0	1	234	526	759	1.57e-60	225
ASV 617: P3OB-42	ASV 307: Pantoea	83.333	234	39	0	1	234	526	759	1.57e-60	225
ASV 617: P3OB-42	ASV 306: Pantoea	83.333	234	39	0	1	234	526	759	1.57e-60	225
ASV 617: P3OB-42	ASV 287: Pantoea	83.333	234	39	0	1	234	526	759	1.57e-60	225
ASV 617: P3OB-42	ASV 285: Pantoea	83.333	234	39	0	1	234	524	757	1.57e-60	225
ASV 617: P3OB-42	ASV 281: Pantoea	83.333	234	39	0	1	234	526	759	1.57e-60	225
ASV 617: P3OB-42	ASV 277: Pantoea	83.333	234	39	0	1	234	526	759	1.57e-60	225
ASV 617: P3OB-42	ASV 268: Pantoea	83.333	234	39	0	1	234	526	759	1.57e-60	225
ASV 617: P3OB-42	ASV 265: Pantoea	83.333	234	39	0	1	234	526	759	1.57e-60	225
ASV 617: P3OB-42	ASV 254: Pantoea	83.333	234	39	0	1	234	526	759	1.57e-60	225
ASV 617: P3OB-42	ASV 247: Pantoea	83.333	234	39	0	1	234	524	757	1.57e-60	225
ASV 617: P3OB-42	ASV 237: Pantoea	83.333	234	39	0	1	234	526	759	1.57e-60	225
ASV 617: P3OB-42	ASV 235: Pantoea	83.333	234	39	0	1	234	526	759	1.57e-60	225
ASV 617: P3OB-42	ASV 232: Pantoea	83.333	234	39	0	1	234	526	759	1.57e-60	225
ASV 617: P3OB-42	ASV 231: Pantoea	83.333	234	39	0	1	234	524	757	1.57e-60	225
ASV 617: P3OB-42	ASV 230: Pantoea	83.333	234	39	0	1	234	526	759	1.57e-60	225
ASV 617: P3OB-42	ASV 226: Pantoea	83.333	234	39	0	1	234	526	759	1.57e-60	225
ASV 617: P3OB-42	ASV 219: Pantoea	83.333	234	39	0	1	234	526	759	1.57e-60	225
ASV 617: P3OB-42	ASV 218: Pantoea	83.333	234	39	0	1	234	526	759	1.57e-60	225
ASV 617: P3OB-42	ASV 217: Pantoea	83.333	234	39	0	1	234	526	759	1.57e-60	225
ASV 617: P3OB-42	ASV 214: Pantoea	83.333	234	39	0	1	234	526	759	1.57e-60	225
ASV 617: P3OB-42	ASV 212: Pantoea	83.333	234	39	0	1	234	524	757	1.57e-60	225
ASV 617: P3OB-42	ASV 209: Pantoea	83.333	234	39	0	1	234	526	759	1.57e-60	225
ASV 617: P3OB-42	ASV 208: Pantoea	83.333	234	39	0	1	234	524	757	1.57e-60	225
ASV 617: P3OB-42	ASV 204: Pantoea	83.333	234	39	0	1	234	524	757	1.57e-60	225
ASV 617: P3OB-42	ASV 203: Pantoea	83.333	234	39	0	1	234	524	757	1.57e-60	225
ASV 617: P3OB-42	ASV 202: Pantoea	83.333	234	39	0	1	234	526	759	1.57e-60	225
ASV 617: P3OB-42	ASV 198: Pantoea	83.333	234	39	0	1	234	526	759	1.57e-60	225
ASV 617: P3OB-42	ASV 195: Pantoea	83.333	234	39	0	1	234	524	757	1.57e-60	225
ASV 617: P3OB-42	ASV 193: Pantoea	83.333	234	39	0	1	234	526	759	1.57e-60	225
ASV 617: P3OB-42	ASV 190: Pantoea	83.333	234	39	0	1	234	524	757	1.57e-60	225
ASV 617: P3OB-42	ASV 187: Pantoea	83.333	234	39	0	1	234	524	757	1.57e-60	225
ASV 617: P3OB-42	ASV 178: Pantoea	83.333	234	39	0	1	234	524	757	1.57e-60	225
ASV 617: P3OB-42	ASV 162: Pantoea	83.333	234	39	0	1	234	526	759	1.57e-60	225
ASV 617: P3OB-42	ASV 159: Pantoea	83.333	234	39	0	1	234	524	757	1.57e-60	225
ASV 617: P3OB-42	ASV 150: Pantoea	83.333	234	39	0	1	234	524	757	1.57e-60	225
ASV 617: P3OB-42	ASV 139: Pantoea	83.333	234	39	0	1	234	526	759	1.57e-60	225
ASV 617: P3OB-42	ASV 138: Pantoea	83.333	234	39	0	1	234	524	757	1.57e-60	225
ASV 617: P3OB-42	ASV 132: Pantoea	83.333	234	39	0	1	234	524	757	1.57e-60	225
ASV 617: P3OB-42	ASV 127: Pantoea	83.333	234	39	0	1	234	526	759	1.57e-60	225
ASV 617: P3OB-42	ASV 120: Pantoea	83.333	234	39	0	1	234	524	757	1.57e-60	225
ASV 617: P3OB-42	ASV 119: Pantoea	83.333	234	39	0	1	234	526	759	1.57e-60	225
ASV 617: P3OB-42	ASV 117: Pantoea	83.333	234	39	0	1	234	524	757	1.57e-60	225
ASV 617: P3OB-42	ASV 112: Pantoea	83.333	234	39	0	1	234	526	759	1.57e-60	225
ASV 617: P3OB-42	ASV 107: Pantoea	83.333	234	39	0	1	234	524	757	1.57e-60	225
ASV 617: P3OB-42	ASV 102: Pantoea	83.333	234	39	0	1	234	524	757	1.57e-60	225
ASV 617: P3OB-42	ASV 97: Pantoea	83.333	234	39	0	1	234	524	757	1.57e-60	225
ASV 617: P3OB-42	ASV 84: Pantoea	83.333	234	39	0	1	234	524	757	1.57e-60	225
ASV 617: P3OB-42	ASV 79: Pantoea	83.333	234	39	0	1	234	526	759	1.57e-60	225
ASV 617: P3OB-42	ASV 77: Pantoea	83.333	234	39	0	1	234	524	757	1.57e-60	225
ASV 617: P3OB-42	ASV 74: Pantoea	83.333	234	39	0	1	234	524	757	1.57e-60	225
ASV 617: P3OB-42	ASV 65: Pantoea	83.333	234	39	0	1	234	526	759	1.57e-60	225
ASV 617: P3OB-42	ASV 64: Pantoea	83.333	234	39	0	1	234	524	757	1.57e-60	225
ASV 617: P3OB-42	ASV 60: Pantoea	83.333	234	39	0	1	234	524	757	1.57e-60	225
ASV 617: P3OB-42	ASV 54: Pantoea	83.333	234	39	0	1	234	524	757	1.57e-60	225
ASV 617: P3OB-42	ASV 42: Pantoea	83.333	234	39	0	1	234	524	757	1.57e-60	225
ASV 617: P3OB-42	ASV 40: Pantoea	83.333	234	39	0	1	234	524	757	1.57e-60	225
ASV 617: P3OB-42	ASV 39: Pantoea	83.333	234	39	0	1	234	526	759	1.57e-60	225
ASV 617: P3OB-42	ASV 37: Pantoea	83.333	234	39	0	1	234	524	757	1.57e-60	225
ASV 617: P3OB-42	ASV 34: Pantoea	83.333	234	39	0	1	234	526	759	1.57e-60	225
ASV 617: P3OB-42	ASV 33: Pantoea	83.333	234	39	0	1	234	524	757	1.57e-60	225
ASV 617: P3OB-42	ASV 32: Pantoea	83.333	234	39	0	1	234	524	757	1.57e-60	225
ASV 617: P3OB-42	ASV 18: Pantoea	83.333	234	39	0	1	234	524	757	1.57e-60	225
ASV 617: P3OB-42	ASV 15: Pantoea	83.333	234	39	0	1	234	526	759	1.57e-60	225
ASV 617: P3OB-42	ASV 14: Pantoea	83.333	234	39	0	1	234	526	759	1.57e-60	225
ASV 617: P3OB-42	ASV 11: Pantoea	83.333	234	39	0	1	234	524	757	1.57e-60	225
ASV 617: P3OB-42	ASV 7: Pantoea	83.333	234	39	0	1	234	526	759	1.57e-60	225
ASV 617: P3OB-42	ASV 389: Esherichica/Shigella	82.906	234	40	0	1	234	526	759	8.55e-59	219
ASV 617: P3OB-42	ASV 365: Esherichica/Shigella	82.906	234	40	0	1	234	526	759	8.55e-59	219
ASV 617: P3OB-42	ASV 346: Esherichica/Shigella	82.906	234	40	0	1	234	526	759	8.55e-59	219
ASV 617: P3OB-42	ASV 345: Esherichica/Shigella	82.906	234	40	0	1	234	526	759	8.55e-59	219
ASV 617: P3OB-42	ASV 340: Esherichica/Shigella	82.906	234	40	0	1	234	526	759	8.55e-59	219
ASV 617: P3OB-42	ASV 308: Esherichica/Shigella	82.906	234	40	0	1	234	526	759	8.55e-59	219
ASV 617: P3OB-42	ASV 301: Esherichica/Shigella	82.906	234	40	0	1	234	526	759	8.55e-59	219
ASV 617: P3OB-42	ASV 293: Esherichica/Shigella	82.906	234	40	0	1	234	526	759	8.55e-59	219
ASV 617: P3OB-42	ASV 291: Esherichica/Shigella	82.906	234	40	0	1	234	526	759	8.55e-59	219
ASV 617: P3OB-42	ASV 286: Esherichica/Shigella	82.906	234	40	0	1	234	526	759	8.55e-59	219
ASV 617: P3OB-42	ASV 284: Esherichica/Shigella	82.906	234	40	0	1	234	526	759	8.55e-59	219
ASV 617: P3OB-42	ASV 271: Esherichica/Shigella	82.906	234	40	0	1	234	526	759	8.55e-59	219
ASV 617: P3OB-42	ASV 250: Esherichica/Shigella	82.906	234	40	0	1	234	526	759	8.55e-59	219
ASV 617: P3OB-42	ASV 249: Esherichica/Shigella	82.906	234	40	0	1	234	526	759	8.55e-59	219
ASV 617: P3OB-42	ASV 243: Esherichica/Shigella	82.906	234	40	0	1	234	526	759	8.55e-59	219
ASV 617: P3OB-42	ASV 201: Esherichica/Shigella	82.906	234	40	0	1	234	526	759	8.55e-59	219
ASV 617: P3OB-42	ASV 196: Esherichica/Shigella	82.906	234	40	0	1	234	526	759	8.55e-59	219
ASV 617: P3OB-42	ASV 194: Esherichica/Shigella	82.906	234	40	0	1	234	526	759	8.55e-59	219
ASV 617: P3OB-42	ASV 184: Esherichica/Shigella	82.906	234	40	0	1	234	526	759	8.55e-59	219
ASV 617: P3OB-42	ASV 181: Esherichica/Shigella	82.906	234	40	0	1	234	526	759	8.55e-59	219
ASV 617: P3OB-42	ASV 163: Esherichica/Shigella	82.906	234	40	0	1	234	526	759	8.55e-59	219
ASV 617: P3OB-42	ASV 135: Esherichica/Shigella	82.906	234	40	0	1	234	526	759	8.55e-59	219
ASV 617: P3OB-42	ASV 82: Esherichica/Shigella	82.906	234	40	0	1	234	526	759	8.55e-59	219
ASV 617: P3OB-42	ASV 46: Esherichica/Shigella	82.906	234	40	0	1	234	526	759	8.55e-59	219
ASV 617: P3OB-42	ASV 45: Esherichica/Shigella	82.906	234	40	0	1	234	526	759	8.55e-59	219
ASV 617: P3OB-42	ASV 36: Esherichica/Shigella	82.906	234	40	0	1	234	526	759	8.55e-59	219
ASV 617: P3OB-42	ASV 26: Esherichica/Shigella	82.906	234	40	0	1	234	526	759	8.55e-59	219
ASV 617: P3OB-42	ASV 25: Esherichica/Shigella	82.906	234	40	0	1	234	526	759	8.55e-59	219
ASV 617: P3OB-42	ASV 22: Esherichica/Shigella	82.906	234	40	0	1	234	526	759	8.55e-59	219
ASV 617: P3OB-42	ASV 21: Esherichica/Shigella	82.906	234	40	0	1	234	526	759	8.55e-59	219
ASV 617: P3OB-42	ASV 20: Esherichica/Shigella	82.906	234	40	0	1	234	526	759	8.55e-59	219
ASV 617: P3OB-42	ASV 10: Esherichica/Shigella	82.906	234	40	0	1	234	526	759	8.55e-59	219
ASV 617: P3OB-42	ASV 296: Esherichica/Shigella	82.479	234	41	0	1	234	526	759	4.66e-57	214
ASV 617: P3OB-42	ASV 153: Erwinia	82.479	234	41	0	1	234	524	757	4.66e-57	214
ASV 617: P3OB-42	ASV 19: Erwinia	82.479	234	41	0	1	234	524	757	4.66e-57	214
ASV 617: P3OB-42	ASV 431: Enterobacter	81.197	234	44	0	1	234	524	757	7.54e-52	196
ASV 617: P3OB-42	ASV 417: Klebsiella	81.197	234	44	0	1	234	524	757	7.54e-52	196
ASV 617: P3OB-42	ASV 413: Klebsiella	81.197	234	44	0	1	234	524	757	7.54e-52	196
ASV 617: P3OB-42	ASV 411: Klebsiella	81.197	234	44	0	1	234	524	757	7.54e-52	196
ASV 617: P3OB-42	ASV 401: Klebsiella	81.197	234	44	0	1	234	524	757	7.54e-52	196
ASV 617: P3OB-42	ASV 395: Klebsiella	81.197	234	44	0	1	234	524	757	7.54e-52	196
ASV 617: P3OB-42	ASV 392: Enterobacter	81.197	234	44	0	1	234	524	757	7.54e-52	196
ASV 617: P3OB-42	ASV 388: Klebsiella	81.197	234	44	0	1	234	524	757	7.54e-52	196
ASV 617: P3OB-42	ASV 378: Klebsiella	81.197	234	44	0	1	234	524	757	7.54e-52	196
ASV 617: P3OB-42	ASV 375: Klebsiella	81.197	234	44	0	1	234	524	757	7.54e-52	196
ASV 617: P3OB-42	ASV 372: Enterobacter	81.197	234	44	0	1	234	524	757	7.54e-52	196
ASV 617: P3OB-42	ASV 360: Enterobacter	81.197	234	44	0	1	234	524	757	7.54e-52	196
ASV 617: P3OB-42	ASV 327: Klebsiella	81.197	234	44	0	1	234	524	757	7.54e-52	196
ASV 617: P3OB-42	ASV 238: Enterobacter	81.197	234	44	0	1	234	528	761	7.54e-52	196
ASV 617: P3OB-42	ASV 216: Enterobacter	81.197	234	44	0	1	234	524	757	7.54e-52	196
ASV 617: P3OB-42	ASV 200: Enterobacter	81.197	234	44	0	1	234	524	757	7.54e-52	196
ASV 617: P3OB-42	ASV 106: Enterobacter	81.197	234	44	0	1	234	524	757	7.54e-52	196
ASV 617: P3OB-42	ASV 83: Enterobacter	81.197	234	44	0	1	234	526	759	7.54e-52	196
ASV 617: P3OB-42	ASV 68: Enterobacter	81.197	234	44	0	1	234	524	757	7.54e-52	196
ASV 617: P3OB-42	ASV 66: Enterobacter	81.197	234	44	0	1	234	526	759	7.54e-52	196
ASV 617: P3OB-42	ASV 62: Enterobacter	81.197	234	44	0	1	234	524	757	7.54e-52	196
ASV 617: P3OB-42	ASV 61: Enterobacter	81.197	234	44	0	1	234	526	759	7.54e-52	196
ASV 617: P3OB-42	ASV 55: Enterobacter	81.197	234	44	0	1	234	526	759	7.54e-52	196
ASV 617: P3OB-42	ASV 53: Enterobacter	81.197	234	44	0	1	234	524	757	7.54e-52	196
ASV 617: P3OB-42	ASV 17: Enterobacter	81.197	234	44	0	1	234	526	759	7.54e-52	196
ASV 618: P3OB-42	ASV 374: Phyllobacterium	82.906	234	40	0	1	234	467	700	8.55e-59	219
ASV 618: P3OB-42	ASV 35: Paracoccus	82.051	234	42	0	1	234	465	698	2.54e-55	208
ASV 618: P3OB-42	ASV 322: Rhizobium	81.197	234	44	0	1	234	467	700	7.54e-52	196
ASV 618: P3OB-42	ASV 244: Rhizobium	81.197	234	44	0	1	234	467	700	7.54e-52	196
ASV 618: P3OB-42	ASV 12: Rhizobium	81.197	234	44	0	1	234	467	700	7.54e-52	196
ASV 618: P3OB-42	ASV 377: Rhizobium	80.769	234	45	0	1	234	467	700	4.11e-50	191
ASV 619: P3OB-42	ASV 374: Phyllobacterium	81.624	234	43	0	1	234	467	700	1.38e-53	202
ASV 619: P3OB-42	ASV 35: Paracoccus	80.769	234	45	0	1	234	465	698	4.11e-50	191
ASV 619: P3OB-42	ASV 322: Rhizobium	79.915	234	47	0	1	234	467	700	1.22e-46	179
ASV 619: P3OB-42	ASV 244: Rhizobium	79.915	234	47	0	1	234	467	700	1.22e-46	179
ASV 619: P3OB-42	ASV 12: Rhizobium	79.915	234	47	0	1	234	467	700	1.22e-46	179
ASV 619: P3OB-42	ASV 377: Rhizobium	79.487	234	48	0	1	234	467	700	6.65e-45	173
ASV 626: PB19	ASV 374: Phyllobacterium	85.470	234	34	0	1	234	467	700	3.26e-69	254
ASV 642: Bacteria	ASV 207: Methylobacterium	80.769	234	45	0	1	234	471	704	4.11e-50	191
ASV 653: Pajaroellobacter	ASV 440: Methylobacterium	83.761	234	38	0	1	234	471	704	2.88e-62	231
ASV 653: Pajaroellobacter	ASV 434: Methylobacterium	83.761	234	38	0	1	234	471	704	2.88e-62	231
ASV 653: Pajaroellobacter	ASV 402: Methylobacterium	83.761	234	38	0	1	234	471	704	2.88e-62	231
ASV 653: Pajaroellobacter	ASV 441: Methylobacterium	81.624	234	43	0	1	234	471	704	1.38e-53	202
ASV 653: Pajaroellobacter	ASV 128: Methylobacterium	81.624	234	43	0	1	234	473	706	1.38e-53	202
ASV 662: Pajaroellobacter	ASV 389: Esherichica/Shigella	84.188	234	37	0	1	234	526	759	5.28e-64	237
ASV 662: Pajaroellobacter	ASV 365: Esherichica/Shigella	84.188	234	37	0	1	234	526	759	5.28e-64	237
ASV 662: Pajaroellobacter	ASV 346: Esherichica/Shigella	84.188	234	37	0	1	234	526	759	5.28e-64	237
ASV 662: Pajaroellobacter	ASV 345: Esherichica/Shigella	84.188	234	37	0	1	234	526	759	5.28e-64	237
ASV 662: Pajaroellobacter	ASV 340: Esherichica/Shigella	84.188	234	37	0	1	234	526	759	5.28e-64	237
ASV 662: Pajaroellobacter	ASV 308: Esherichica/Shigella	84.188	234	37	0	1	234	526	759	5.28e-64	237
ASV 662: Pajaroellobacter	ASV 301: Esherichica/Shigella	84.188	234	37	0	1	234	526	759	5.28e-64	237
ASV 662: Pajaroellobacter	ASV 293: Esherichica/Shigella	84.188	234	37	0	1	234	526	759	5.28e-64	237
ASV 662: Pajaroellobacter	ASV 291: Esherichica/Shigella	84.188	234	37	0	1	234	526	759	5.28e-64	237
ASV 662: Pajaroellobacter	ASV 286: Esherichica/Shigella	84.188	234	37	0	1	234	526	759	5.28e-64	237
ASV 662: Pajaroellobacter	ASV 284: Esherichica/Shigella	84.188	234	37	0	1	234	526	759	5.28e-64	237
ASV 662: Pajaroellobacter	ASV 271: Esherichica/Shigella	84.188	234	37	0	1	234	526	759	5.28e-64	237
ASV 662: Pajaroellobacter	ASV 250: Esherichica/Shigella	84.188	234	37	0	1	234	526	759	5.28e-64	237
ASV 662: Pajaroellobacter	ASV 249: Esherichica/Shigella	84.188	234	37	0	1	234	526	759	5.28e-64	237
ASV 662: Pajaroellobacter	ASV 243: Esherichica/Shigella	84.188	234	37	0	1	234	526	759	5.28e-64	237
ASV 662: Pajaroellobacter	ASV 201: Esherichica/Shigella	84.188	234	37	0	1	234	526	759	5.28e-64	237
ASV 662: Pajaroellobacter	ASV 196: Esherichica/Shigella	84.188	234	37	0	1	234	526	759	5.28e-64	237
ASV 662: Pajaroellobacter	ASV 194: Esherichica/Shigella	84.188	234	37	0	1	234	526	759	5.28e-64	237
ASV 662: Pajaroellobacter	ASV 184: Esherichica/Shigella	84.188	234	37	0	1	234	526	759	5.28e-64	237
ASV 662: Pajaroellobacter	ASV 181: Esherichica/Shigella	84.188	234	37	0	1	234	526	759	5.28e-64	237
ASV 662: Pajaroellobacter	ASV 163: Esherichica/Shigella	84.188	234	37	0	1	234	526	759	5.28e-64	237
ASV 662: Pajaroellobacter	ASV 135: Esherichica/Shigella	84.188	234	37	0	1	234	526	759	5.28e-64	237
ASV 662: Pajaroellobacter	ASV 82: Esherichica/Shigella	84.188	234	37	0	1	234	526	759	5.28e-64	237
ASV 662: Pajaroellobacter	ASV 46: Esherichica/Shigella	84.188	234	37	0	1	234	526	759	5.28e-64	237
ASV 662: Pajaroellobacter	ASV 45: Esherichica/Shigella	84.188	234	37	0	1	234	526	759	5.28e-64	237
ASV 662: Pajaroellobacter	ASV 36: Esherichica/Shigella	84.188	234	37	0	1	234	526	759	5.28e-64	237
ASV 662: Pajaroellobacter	ASV 26: Esherichica/Shigella	84.188	234	37	0	1	234	526	759	5.28e-64	237
ASV 662: Pajaroellobacter	ASV 25: Esherichica/Shigella	84.188	234	37	0	1	234	526	759	5.28e-64	237
ASV 662: Pajaroellobacter	ASV 22: Esherichica/Shigella	84.188	234	37	0	1	234	526	759	5.28e-64	237
ASV 662: Pajaroellobacter	ASV 21: Esherichica/Shigella	84.188	234	37	0	1	234	526	759	5.28e-64	237
ASV 662: Pajaroellobacter	ASV 20: Esherichica/Shigella	84.188	234	37	0	1	234	526	759	5.28e-64	237
ASV 662: Pajaroellobacter	ASV 10: Esherichica/Shigella	84.188	234	37	0	1	234	526	759	5.28e-64	237
ASV 662: Pajaroellobacter	ASV 296: Esherichica/Shigella	83.761	234	38	0	1	234	526	759	2.88e-62	231
ASV 662: Pajaroellobacter	ASV 431: Enterobacter	82.906	234	40	0	1	234	524	757	8.55e-59	219
ASV 662: Pajaroellobacter	ASV 417: Klebsiella	82.906	234	40	0	1	234	524	757	8.55e-59	219
ASV 662: Pajaroellobacter	ASV 413: Klebsiella	82.906	234	40	0	1	234	524	757	8.55e-59	219
ASV 662: Pajaroellobacter	ASV 411: Klebsiella	82.906	234	40	0	1	234	524	757	8.55e-59	219
ASV 662: Pajaroellobacter	ASV 401: Klebsiella	82.906	234	40	0	1	234	524	757	8.55e-59	219
ASV 662: Pajaroellobacter	ASV 395: Klebsiella	82.906	234	40	0	1	234	524	757	8.55e-59	219
ASV 662: Pajaroellobacter	ASV 392: Enterobacter	82.906	234	40	0	1	234	524	757	8.55e-59	219
ASV 662: Pajaroellobacter	ASV 388: Klebsiella	82.906	234	40	0	1	234	524	757	8.55e-59	219
ASV 662: Pajaroellobacter	ASV 378: Klebsiella	82.906	234	40	0	1	234	524	757	8.55e-59	219
ASV 662: Pajaroellobacter	ASV 375: Klebsiella	82.906	234	40	0	1	234	524	757	8.55e-59	219
ASV 662: Pajaroellobacter	ASV 372: Enterobacter	82.906	234	40	0	1	234	524	757	8.55e-59	219
ASV 662: Pajaroellobacter	ASV 360: Enterobacter	82.906	234	40	0	1	234	524	757	8.55e-59	219
ASV 662: Pajaroellobacter	ASV 327: Klebsiella	82.906	234	40	0	1	234	524	757	8.55e-59	219
ASV 662: Pajaroellobacter	ASV 238: Enterobacter	82.906	234	40	0	1	234	528	761	8.55e-59	219
ASV 662: Pajaroellobacter	ASV 216: Enterobacter	82.906	234	40	0	1	234	524	757	8.55e-59	219
ASV 662: Pajaroellobacter	ASV 200: Enterobacter	82.906	234	40	0	1	234	524	757	8.55e-59	219
ASV 662: Pajaroellobacter	ASV 106: Enterobacter	82.906	234	40	0	1	234	524	757	8.55e-59	219
ASV 662: Pajaroellobacter	ASV 83: Enterobacter	82.906	234	40	0	1	234	526	759	8.55e-59	219
ASV 662: Pajaroellobacter	ASV 68: Enterobacter	82.906	234	40	0	1	234	524	757	8.55e-59	219
ASV 662: Pajaroellobacter	ASV 66: Enterobacter	82.906	234	40	0	1	234	526	759	8.55e-59	219
ASV 662: Pajaroellobacter	ASV 62: Enterobacter	82.906	234	40	0	1	234	524	757	8.55e-59	219
ASV 662: Pajaroellobacter	ASV 61: Enterobacter	82.906	234	40	0	1	234	526	759	8.55e-59	219
ASV 662: Pajaroellobacter	ASV 55: Enterobacter	82.906	234	40	0	1	234	526	759	8.55e-59	219
ASV 662: Pajaroellobacter	ASV 53: Enterobacter	82.906	234	40	0	1	234	524	757	8.55e-59	219
ASV 662: Pajaroellobacter	ASV 17: Enterobacter	82.906	234	40	0	1	234	526	759	8.55e-59	219
ASV 671: Pajaroellobacter	ASV 173: Paenibacillus	86.695	233	31	0	1	233	536	768	7.61e-74	269
ASV 671: Pajaroellobacter	ASV 154: Paenibacillus	86.695	233	31	0	1	233	536	768	7.61e-74	269
ASV 671: Pajaroellobacter	ASV 149: Paenibacillus	86.695	233	31	0	1	233	536	768	7.61e-74	269
ASV 671: Pajaroellobacter	ASV 148: Paenibacillus	86.695	233	31	0	1	233	536	768	7.61e-74	269
ASV 671: Pajaroellobacter	ASV 137: Paenibacillus	86.695	233	31	0	1	233	536	768	7.61e-74	269
ASV 671: Pajaroellobacter	ASV 133: Paenibacillus	86.695	233	31	0	1	233	536	768	7.61e-74	269
ASV 671: Pajaroellobacter	ASV 72: Paenibacillus	86.695	233	31	0	1	233	536	768	7.61e-74	269
ASV 671: Pajaroellobacter	ASV 421: Paenibacillus	84.120	233	37	0	1	233	536	768	1.99e-63	235
ASV 671: Pajaroellobacter	ASV 406: Paenibacillus	84.120	233	37	0	1	233	536	768	1.99e-63	235
ASV 671: Pajaroellobacter	ASV 404: Paenibacillus	84.120	233	37	0	1	233	536	768	1.99e-63	235
ASV 671: Pajaroellobacter	ASV 403: Paenibacillus	84.120	233	37	0	1	233	536	768	1.99e-63	235
ASV 671: Pajaroellobacter	ASV 391: Paenibacillus	84.120	233	37	0	1	233	536	768	1.99e-63	235
ASV 671: Pajaroellobacter	ASV 384: Paenibacillus	84.120	233	37	0	1	233	536	768	1.99e-63	235
ASV 671: Pajaroellobacter	ASV 371: Paenibacillus	84.120	233	37	0	1	233	536	768	1.99e-63	235
ASV 671: Pajaroellobacter	ASV 366: Paenibacillus	84.120	233	37	0	1	233	536	768	1.99e-63	235
ASV 671: Pajaroellobacter	ASV 363: Paenibacillus	84.120	233	37	0	1	233	536	768	1.99e-63	235
ASV 671: Pajaroellobacter	ASV 357: Paenibacillus	84.120	233	37	0	1	233	536	768	1.99e-63	235
ASV 671: Pajaroellobacter	ASV 353: Paenibacillus	84.120	233	37	0	1	233	536	768	1.99e-63	235
ASV 671: Pajaroellobacter	ASV 348: Paenibacillus	84.120	233	37	0	1	233	536	768	1.99e-63	235
ASV 671: Pajaroellobacter	ASV 342: Paenibacillus	84.120	233	37	0	1	233	536	768	1.99e-63	235
ASV 671: Pajaroellobacter	ASV 332: Paenibacillus	84.120	233	37	0	1	233	536	768	1.99e-63	235
ASV 671: Pajaroellobacter	ASV 324: Paenibacillus	84.120	233	37	0	1	233	536	768	1.99e-63	235
ASV 671: Pajaroellobacter	ASV 319: Paenibacillus	84.120	233	37	0	1	233	536	768	1.99e-63	235
ASV 671: Pajaroellobacter	ASV 315: Paenibacillus	84.120	233	37	0	1	233	536	768	1.99e-63	235
ASV 671: Pajaroellobacter	ASV 311: Paenibacillus	84.120	233	37	0	1	233	536	768	1.99e-63	235
ASV 671: Pajaroellobacter	ASV 309: Paenibacillus	84.120	233	37	0	1	233	536	768	1.99e-63	235
ASV 671: Pajaroellobacter	ASV 305: Paenibacillus	84.120	233	37	0	1	233	536	768	1.99e-63	235
ASV 671: Pajaroellobacter	ASV 303: Paenibacillus	84.120	233	37	0	1	233	536	768	1.99e-63	235
ASV 671: Pajaroellobacter	ASV 160: Paenibacillus	84.120	233	37	0	1	233	536	768	1.99e-63	235
ASV 671: Pajaroellobacter	ASV 143: Paenibacillus	84.120	233	37	0	1	233	536	768	1.99e-63	235
ASV 671: Pajaroellobacter	ASV 140: Paenibacillus	84.120	233	37	0	1	233	536	768	1.99e-63	235
ASV 671: Pajaroellobacter	ASV 125: Paenibacillus	84.120	233	37	0	1	233	536	768	1.99e-63	235
ASV 671: Pajaroellobacter	ASV 115: Paenibacillus	84.120	233	37	0	1	233	536	768	1.99e-63	235
ASV 671: Pajaroellobacter	ASV 110: Paenibacillus	84.120	233	37	0	1	233	536	768	1.99e-63	235
ASV 671: Pajaroellobacter	ASV 105: Paenibacillus	84.120	233	37	0	1	233	536	768	1.99e-63	235
ASV 671: Pajaroellobacter	ASV 86: Paenibacillus	84.120	233	37	0	1	233	536	768	1.99e-63	235
ASV 671: Pajaroellobacter	ASV 56: Paenibacillus	84.120	233	37	0	1	233	536	768	1.99e-63	235
ASV 671: Pajaroellobacter	ASV 51: Paenibacillus	84.120	233	37	0	1	233	536	768	1.99e-63	235
ASV 671: Pajaroellobacter	ASV 269: Paenibacillus	82.833	233	40	0	1	233	536	768	3.23e-58	217
ASV 671: Pajaroellobacter	ASV 262: Paenibacillus	82.833	233	40	0	1	233	536	768	3.23e-58	217
ASV 671: Pajaroellobacter	ASV 260: Paenibacillus	82.833	233	40	0	1	233	536	768	3.23e-58	217
ASV 671: Pajaroellobacter	ASV 256: Paenibacillus	82.833	233	40	0	1	233	536	768	3.23e-58	217
ASV 671: Pajaroellobacter	ASV 233: Paenibacillus	82.833	233	40	0	1	233	536	768	3.23e-58	217
ASV 671: Pajaroellobacter	ASV 222: Paenibacillus	82.833	233	40	0	1	233	536	768	3.23e-58	217
ASV 671: Pajaroellobacter	ASV 161: Paenibacillus	82.833	233	40	0	1	233	536	768	3.23e-58	217
ASV 671: Pajaroellobacter	ASV 261: Brevibacillus	81.974	233	42	0	1	233	522	754	9.58e-55	206
ASV 671: Pajaroellobacter	ASV 253: Brevibacillus	81.974	233	42	0	1	233	522	754	9.58e-55	206
ASV 671: Pajaroellobacter	ASV 229: Brevibacillus	81.974	233	42	0	1	233	522	754	9.58e-55	206
ASV 671: Pajaroellobacter	ASV 225: Brevibacillus	81.974	233	42	0	1	233	522	754	9.58e-55	206
ASV 671: Pajaroellobacter	ASV 210: Brevibacillus	81.974	233	42	0	1	233	522	754	9.58e-55	206
ASV 671: Pajaroellobacter	ASV 104: Brevibacillus	81.974	233	42	0	1	233	521	753	9.58e-55	206
ASV 671: Pajaroellobacter	ASV 90: Brevibacillus	81.974	233	42	0	1	233	522	754	9.58e-55	206
ASV 671: Pajaroellobacter	ASV 438: Paenibacillus	80.687	233	45	0	1	233	537	769	1.55e-49	189
ASV 671: Pajaroellobacter	ASV 432: Paenibacillus	80.687	233	45	0	1	233	537	769	1.55e-49	189
ASV 671: Pajaroellobacter	ASV 429: Paenibacillus	80.687	233	45	0	1	233	537	769	1.55e-49	189
ASV 671: Pajaroellobacter	ASV 382: Paenibacillus	80.687	233	45	0	1	233	537	769	1.55e-49	189
ASV 685: Polyangiaceae	ASV 294: Bacillus	83.761	234	38	0	1	234	534	767	2.88e-62	231
ASV 685: Polyangiaceae	ASV 279: Bacillus	83.761	234	38	0	1	234	535	768	2.88e-62	231
ASV 685: Polyangiaceae	ASV 273: Bacillus	83.761	234	38	0	1	234	534	767	2.88e-62	231
ASV 685: Polyangiaceae	ASV 272: Bacillus	83.761	234	38	0	1	234	534	767	2.88e-62	231
ASV 685: Polyangiaceae	ASV 263: Bacillus	83.761	234	38	0	1	234	535	768	2.88e-62	231
ASV 685: Polyangiaceae	ASV 257: Bacillus	83.761	234	38	0	1	234	534	767	2.88e-62	231
ASV 685: Polyangiaceae	ASV 252: Bacillus	83.761	234	38	0	1	234	534	767	2.88e-62	231
ASV 685: Polyangiaceae	ASV 240: Bacillus	83.761	234	38	0	1	234	534	767	2.88e-62	231
ASV 685: Polyangiaceae	ASV 224: Bacillus	83.761	234	38	0	1	234	534	767	2.88e-62	231
ASV 685: Polyangiaceae	ASV 221: Bacillus	83.761	234	38	0	1	234	533	766	2.88e-62	231
ASV 685: Polyangiaceae	ASV 220: Bacillus	83.761	234	38	0	1	234	534	767	2.88e-62	231
ASV 685: Polyangiaceae	ASV 185: Bacillus	83.761	234	38	0	1	234	534	767	2.88e-62	231
ASV 685: Polyangiaceae	ASV 175: Bacillus	83.761	234	38	0	1	234	535	768	2.88e-62	231
ASV 685: Polyangiaceae	ASV 164: Bacillus	83.761	234	38	0	1	234	534	767	2.88e-62	231
ASV 685: Polyangiaceae	ASV 158: Bacillus	83.761	234	38	0	1	234	534	767	2.88e-62	231
ASV 685: Polyangiaceae	ASV 142: Bacillus	83.761	234	38	0	1	234	534	767	2.88e-62	231
ASV 685: Polyangiaceae	ASV 93: Bacillus	83.761	234	38	0	1	234	534	767	2.88e-62	231
ASV 685: Polyangiaceae	ASV 381: Bacillus	83.333	234	39	0	1	234	533	766	1.57e-60	225
ASV 685: Polyangiaceae	ASV 380: Bacillus	83.333	234	39	0	1	234	533	766	1.57e-60	225
ASV 685: Polyangiaceae	ASV 215: Bacillus	83.333	234	39	0	1	234	534	767	1.57e-60	225
ASV 685: Polyangiaceae	ASV 58: Bacillus	83.333	234	39	0	1	234	531	764	1.57e-60	225
ASV 685: Polyangiaceae	ASV 57: Bacillus	83.333	234	39	0	1	234	531	764	1.57e-60	225
ASV 685: Polyangiaceae	ASV 44: Bacillus	83.333	234	39	0	1	234	531	764	1.57e-60	225
ASV 685: Polyangiaceae	ASV 41: Bacillus	83.333	234	39	0	1	234	531	764	1.57e-60	225
ASV 685: Polyangiaceae	ASV 38: Bacillus	83.333	234	39	0	1	234	531	764	1.57e-60	225
ASV 685: Polyangiaceae	ASV 9: Bacillus	83.333	234	39	0	1	234	531	764	1.57e-60	225
ASV 685: Polyangiaceae	ASV 302: Bacillus	82.906	234	40	0	1	234	533	766	8.55e-59	219
ASV 685: Polyangiaceae	ASV 48: Bacillus	82.906	234	40	0	1	234	530	763	8.55e-59	219
ASV 695: Reyranella	ASV 426: Sphingomonas	84.188	234	37	0	1	234	469	702	5.28e-64	237
ASV 695: Reyranella	ASV 156: Sphingomonas	84.188	234	37	0	1	234	470	703	5.28e-64	237
ASV 695: Reyranella	ASV 322: Rhizobium	83.761	234	38	0	1	234	467	700	2.88e-62	231
ASV 695: Reyranella	ASV 244: Rhizobium	83.761	234	38	0	1	234	467	700	2.88e-62	231
ASV 695: Reyranella	ASV 12: Rhizobium	83.761	234	38	0	1	234	467	700	2.88e-62	231
ASV 695: Reyranella	ASV 377: Rhizobium	83.333	234	39	0	1	234	467	700	1.57e-60	225
ASV 695: Reyranella	ASV 374: Phyllobacterium	82.051	234	42	0	1	234	467	700	2.54e-55	208
ASV 696: Reyranella	ASV 322: Rhizobium	80.769	234	45	0	1	234	467	700	4.11e-50	191
ASV 696: Reyranella	ASV 244: Rhizobium	80.769	234	45	0	1	234	467	700	4.11e-50	191
ASV 696: Reyranella	ASV 12: Rhizobium	80.769	234	45	0	1	234	467	700	4.11e-50	191
ASV 696: Reyranella	ASV 377: Rhizobium	80.342	234	46	0	1	234	467	700	2.24e-48	185
ASV 712: Reyranella	ASV 426: Sphingomonas	84.615	234	36	0	1	234	469	702	9.70e-66	242
ASV 712: Reyranella	ASV 156: Sphingomonas	84.615	234	36	0	1	234	470	703	9.70e-66	242
ASV 712: Reyranella	ASV 322: Rhizobium	80.769	234	45	0	1	234	467	700	4.11e-50	191
ASV 712: Reyranella	ASV 244: Rhizobium	80.769	234	45	0	1	234	467	700	4.11e-50	191
ASV 712: Reyranella	ASV 12: Rhizobium	80.769	234	45	0	1	234	467	700	4.11e-50	191
ASV 712: Reyranella	ASV 377: Rhizobium	80.342	234	46	0	1	234	467	700	2.24e-48	185
ASV 714: Aeromonas	ASV 426: Sphingomonas	81.197	234	44	0	1	234	469	702	7.54e-52	196
ASV 714: Aeromonas	ASV 156: Sphingomonas	81.197	234	44	0	1	234	470	703	7.54e-52	196
ASV 714: Aeromonas	ASV 377: Rhizobium	77.778	234	52	0	1	234	467	700	5.87e-38	150
ASV 714: Aeromonas	ASV 322: Rhizobium	77.778	234	52	0	1	234	467	700	5.87e-38	150
ASV 714: Aeromonas	ASV 244: Rhizobium	77.778	234	52	0	1	234	467	700	5.87e-38	150
ASV 714: Aeromonas	ASV 12: Rhizobium	77.778	234	52	0	1	234	467	700	5.87e-38	150
ASV 721: Reyranella	ASV 423: Pantoea	81.624	234	43	0	1	234	526	759	1.38e-53	202
ASV 721: Reyranella	ASV 416: Pantoea	81.624	234	43	0	1	234	526	759	1.38e-53	202
ASV 721: Reyranella	ASV 415: Pantoea	81.624	234	43	0	1	234	526	759	1.38e-53	202
ASV 721: Reyranella	ASV 396: Pantoea	81.624	234	43	0	1	234	526	759	1.38e-53	202
ASV 721: Reyranella	ASV 351: Pantoea	81.624	234	43	0	1	234	526	759	1.38e-53	202
ASV 721: Reyranella	ASV 330: Pantoea	81.624	234	43	0	1	234	526	759	1.38e-53	202
ASV 721: Reyranella	ASV 298: Pantoea	81.624	234	43	0	1	234	526	759	1.38e-53	202
ASV 721: Reyranella	ASV 296: Esherichica/Shigella	81.624	234	43	0	1	234	526	759	1.38e-53	202
ASV 721: Reyranella	ASV 276: Pantoea	81.624	234	43	0	1	234	526	759	1.38e-53	202
ASV 721: Reyranella	ASV 205: Pantoea	81.624	234	43	0	1	234	524	757	1.38e-53	202
ASV 721: Reyranella	ASV 183: Pantoea	81.624	234	43	0	1	234	526	759	1.38e-53	202
ASV 721: Reyranella	ASV 172: Pantoea	81.624	234	43	0	1	234	526	759	1.38e-53	202
ASV 721: Reyranella	ASV 100: Pantoea	81.624	234	43	0	1	234	526	759	1.38e-53	202
ASV 721: Reyranella	ASV 99: Pantoea	81.624	234	43	0	1	234	526	759	1.38e-53	202
ASV 721: Reyranella	ASV 95: Pantoea	81.624	234	43	0	1	234	526	759	1.38e-53	202
ASV 721: Reyranella	ASV 92: Pantoea	81.624	234	43	0	1	234	526	759	1.38e-53	202
ASV 721: Reyranella	ASV 89: Pantoea	81.624	234	43	0	1	234	526	759	1.38e-53	202
ASV 721: Reyranella	ASV 85: Pantoea	81.624	234	43	0	1	234	526	759	1.38e-53	202
ASV 721: Reyranella	ASV 78: Pantoea	81.624	234	43	0	1	234	526	759	1.38e-53	202
ASV 721: Reyranella	ASV 71: Pantoea	81.624	234	43	0	1	234	526	759	1.38e-53	202
ASV 721: Reyranella	ASV 417: Klebsiella	81.197	234	44	0	1	234	524	757	7.54e-52	196
ASV 721: Reyranella	ASV 413: Klebsiella	81.197	234	44	0	1	234	524	757	7.54e-52	196
ASV 721: Reyranella	ASV 411: Klebsiella	81.197	234	44	0	1	234	524	757	7.54e-52	196
ASV 721: Reyranella	ASV 401: Klebsiella	81.197	234	44	0	1	234	524	757	7.54e-52	196
ASV 721: Reyranella	ASV 395: Klebsiella	81.197	234	44	0	1	234	524	757	7.54e-52	196
ASV 721: Reyranella	ASV 392: Enterobacter	81.197	234	44	0	1	234	524	757	7.54e-52	196
ASV 721: Reyranella	ASV 389: Esherichica/Shigella	81.197	234	44	0	1	234	526	759	7.54e-52	196
ASV 721: Reyranella	ASV 388: Klebsiella	81.197	234	44	0	1	234	524	757	7.54e-52	196
ASV 721: Reyranella	ASV 378: Klebsiella	81.197	234	44	0	1	234	524	757	7.54e-52	196
ASV 721: Reyranella	ASV 375: Klebsiella	81.197	234	44	0	1	234	524	757	7.54e-52	196
ASV 721: Reyranella	ASV 372: Enterobacter	81.197	234	44	0	1	234	524	757	7.54e-52	196
ASV 721: Reyranella	ASV 365: Esherichica/Shigella	81.197	234	44	0	1	234	526	759	7.54e-52	196
ASV 721: Reyranella	ASV 360: Enterobacter	81.197	234	44	0	1	234	524	757	7.54e-52	196
ASV 721: Reyranella	ASV 346: Esherichica/Shigella	81.197	234	44	0	1	234	526	759	7.54e-52	196
ASV 721: Reyranella	ASV 345: Esherichica/Shigella	81.197	234	44	0	1	234	526	759	7.54e-52	196
ASV 721: Reyranella	ASV 340: Esherichica/Shigella	81.197	234	44	0	1	234	526	759	7.54e-52	196
ASV 721: Reyranella	ASV 327: Klebsiella	81.197	234	44	0	1	234	524	757	7.54e-52	196
ASV 721: Reyranella	ASV 308: Esherichica/Shigella	81.197	234	44	0	1	234	526	759	7.54e-52	196
ASV 721: Reyranella	ASV 301: Esherichica/Shigella	81.197	234	44	0	1	234	526	759	7.54e-52	196
ASV 721: Reyranella	ASV 293: Esherichica/Shigella	81.197	234	44	0	1	234	526	759	7.54e-52	196
ASV 721: Reyranella	ASV 291: Esherichica/Shigella	81.197	234	44	0	1	234	526	759	7.54e-52	196
ASV 721: Reyranella	ASV 286: Esherichica/Shigella	81.197	234	44	0	1	234	526	759	7.54e-52	196
ASV 721: Reyranella	ASV 284: Esherichica/Shigella	81.197	234	44	0	1	234	526	759	7.54e-52	196
ASV 721: Reyranella	ASV 271: Esherichica/Shigella	81.197	234	44	0	1	234	526	759	7.54e-52	196
ASV 721: Reyranella	ASV 250: Esherichica/Shigella	81.197	234	44	0	1	234	526	759	7.54e-52	196
ASV 721: Reyranella	ASV 249: Esherichica/Shigella	81.197	234	44	0	1	234	526	759	7.54e-52	196
ASV 721: Reyranella	ASV 243: Esherichica/Shigella	81.197	234	44	0	1	234	526	759	7.54e-52	196
ASV 721: Reyranella	ASV 238: Enterobacter	81.197	234	44	0	1	234	528	761	7.54e-52	196
ASV 721: Reyranella	ASV 216: Enterobacter	81.197	234	44	0	1	234	524	757	7.54e-52	196
ASV 721: Reyranella	ASV 201: Esherichica/Shigella	81.197	234	44	0	1	234	526	759	7.54e-52	196
ASV 721: Reyranella	ASV 200: Enterobacter	81.197	234	44	0	1	234	524	757	7.54e-52	196
ASV 721: Reyranella	ASV 196: Esherichica/Shigella	81.197	234	44	0	1	234	526	759	7.54e-52	196
ASV 721: Reyranella	ASV 194: Esherichica/Shigella	81.197	234	44	0	1	234	526	759	7.54e-52	196
ASV 721: Reyranella	ASV 184: Esherichica/Shigella	81.197	234	44	0	1	234	526	759	7.54e-52	196
ASV 721: Reyranella	ASV 181: Esherichica/Shigella	81.197	234	44	0	1	234	526	759	7.54e-52	196
ASV 721: Reyranella	ASV 163: Esherichica/Shigella	81.197	234	44	0	1	234	526	759	7.54e-52	196
ASV 721: Reyranella	ASV 135: Esherichica/Shigella	81.197	234	44	0	1	234	526	759	7.54e-52	196
ASV 721: Reyranella	ASV 106: Enterobacter	81.197	234	44	0	1	234	524	757	7.54e-52	196
ASV 721: Reyranella	ASV 83: Enterobacter	81.197	234	44	0	1	234	526	759	7.54e-52	196
ASV 721: Reyranella	ASV 82: Esherichica/Shigella	81.197	234	44	0	1	234	526	759	7.54e-52	196
ASV 721: Reyranella	ASV 68: Enterobacter	81.197	234	44	0	1	234	524	757	7.54e-52	196
ASV 721: Reyranella	ASV 66: Enterobacter	81.197	234	44	0	1	234	526	759	7.54e-52	196
ASV 721: Reyranella	ASV 62: Enterobacter	81.197	234	44	0	1	234	524	757	7.54e-52	196
ASV 721: Reyranella	ASV 61: Enterobacter	81.197	234	44	0	1	234	526	759	7.54e-52	196
ASV 721: Reyranella	ASV 55: Enterobacter	81.197	234	44	0	1	234	526	759	7.54e-52	196
ASV 721: Reyranella	ASV 53: Enterobacter	81.197	234	44	0	1	234	524	757	7.54e-52	196
ASV 721: Reyranella	ASV 46: Esherichica/Shigella	81.197	234	44	0	1	234	526	759	7.54e-52	196
ASV 721: Reyranella	ASV 45: Esherichica/Shigella	81.197	234	44	0	1	234	526	759	7.54e-52	196
ASV 721: Reyranella	ASV 36: Esherichica/Shigella	81.197	234	44	0	1	234	526	759	7.54e-52	196
ASV 721: Reyranella	ASV 26: Esherichica/Shigella	81.197	234	44	0	1	234	526	759	7.54e-52	196
ASV 721: Reyranella	ASV 25: Esherichica/Shigella	81.197	234	44	0	1	234	526	759	7.54e-52	196
ASV 721: Reyranella	ASV 22: Esherichica/Shigella	81.197	234	44	0	1	234	526	759	7.54e-52	196
ASV 721: Reyranella	ASV 21: Esherichica/Shigella	81.197	234	44	0	1	234	526	759	7.54e-52	196
ASV 721: Reyranella	ASV 20: Esherichica/Shigella	81.197	234	44	0	1	234	526	759	7.54e-52	196
ASV 721: Reyranella	ASV 17: Enterobacter	81.197	234	44	0	1	234	526	759	7.54e-52	196
ASV 721: Reyranella	ASV 10: Esherichica/Shigella	81.197	234	44	0	1	234	526	759	7.54e-52	196
ASV 721: Reyranella	ASV 439: Pantoea	80.769	234	45	0	1	234	526	759	4.11e-50	191
ASV 721: Reyranella	ASV 437: Pantoea	80.769	234	45	0	1	234	526	759	4.11e-50	191
ASV 721: Reyranella	ASV 431: Enterobacter	80.769	234	45	0	1	234	524	757	4.11e-50	191
ASV 721: Reyranella	ASV 425: Pantoea	80.769	234	45	0	1	234	526	759	4.11e-50	191
ASV 721: Reyranella	ASV 418: Pantoea	80.769	234	45	0	1	234	526	759	4.11e-50	191
ASV 721: Reyranella	ASV 414: Pantoea	80.769	234	45	0	1	234	526	759	4.11e-50	191
ASV 721: Reyranella	ASV 410: Pantoea	80.769	234	45	0	1	234	526	759	4.11e-50	191
ASV 721: Reyranella	ASV 407: Pantoea	80.769	234	45	0	1	234	526	759	4.11e-50	191
ASV 721: Reyranella	ASV 405: Pantoea	80.769	234	45	0	1	234	526	759	4.11e-50	191
ASV 721: Reyranella	ASV 399: Pantoea	80.769	234	45	0	1	234	524	757	4.11e-50	191
ASV 721: Reyranella	ASV 390: Pantoea	80.769	234	45	0	1	234	524	757	4.11e-50	191
ASV 721: Reyranella	ASV 379: Pantoea	80.769	234	45	0	1	234	526	759	4.11e-50	191
ASV 721: Reyranella	ASV 369: Pantoea	80.769	234	45	0	1	234	526	759	4.11e-50	191
ASV 721: Reyranella	ASV 367: Pantoea	80.769	234	45	0	1	234	526	759	4.11e-50	191
ASV 721: Reyranella	ASV 364: Pantoea	80.769	234	45	0	1	234	526	759	4.11e-50	191
ASV 721: Reyranella	ASV 359: Pantoea	80.769	234	45	0	1	234	524	757	4.11e-50	191
ASV 721: Reyranella	ASV 344: Pantoea	80.769	234	45	0	1	234	526	759	4.11e-50	191
ASV 721: Reyranella	ASV 343: Pantoea	80.769	234	45	0	1	234	524	757	4.11e-50	191
ASV 721: Reyranella	ASV 339: Pantoea	80.769	234	45	0	1	234	526	759	4.11e-50	191
ASV 721: Reyranella	ASV 338: Pantoea	80.769	234	45	0	1	234	524	757	4.11e-50	191
ASV 721: Reyranella	ASV 325: Pantoea	80.769	234	45	0	1	234	524	757	4.11e-50	191
ASV 721: Reyranella	ASV 323: Pantoea	80.769	234	45	0	1	234	526	759	4.11e-50	191
ASV 721: Reyranella	ASV 321: Pantoea	80.769	234	45	0	1	234	526	759	4.11e-50	191
ASV 721: Reyranella	ASV 317: Pantoea	80.769	234	45	0	1	234	526	759	4.11e-50	191
ASV 721: Reyranella	ASV 307: Pantoea	80.769	234	45	0	1	234	526	759	4.11e-50	191
ASV 721: Reyranella	ASV 306: Pantoea	80.769	234	45	0	1	234	526	759	4.11e-50	191
ASV 721: Reyranella	ASV 287: Pantoea	80.769	234	45	0	1	234	526	759	4.11e-50	191
ASV 721: Reyranella	ASV 285: Pantoea	80.769	234	45	0	1	234	524	757	4.11e-50	191
ASV 721: Reyranella	ASV 281: Pantoea	80.769	234	45	0	1	234	526	759	4.11e-50	191
ASV 721: Reyranella	ASV 277: Pantoea	80.769	234	45	0	1	234	526	759	4.11e-50	191
ASV 721: Reyranella	ASV 268: Pantoea	80.769	234	45	0	1	234	526	759	4.11e-50	191
ASV 721: Reyranella	ASV 265: Pantoea	80.769	234	45	0	1	234	526	759	4.11e-50	191
ASV 721: Reyranella	ASV 254: Pantoea	80.769	234	45	0	1	234	526	759	4.11e-50	191
ASV 721: Reyranella	ASV 247: Pantoea	80.769	234	45	0	1	234	524	757	4.11e-50	191
ASV 721: Reyranella	ASV 237: Pantoea	80.769	234	45	0	1	234	526	759	4.11e-50	191
ASV 721: Reyranella	ASV 235: Pantoea	80.769	234	45	0	1	234	526	759	4.11e-50	191
ASV 721: Reyranella	ASV 232: Pantoea	80.769	234	45	0	1	234	526	759	4.11e-50	191
ASV 721: Reyranella	ASV 231: Pantoea	80.769	234	45	0	1	234	524	757	4.11e-50	191
ASV 721: Reyranella	ASV 230: Pantoea	80.769	234	45	0	1	234	526	759	4.11e-50	191
ASV 721: Reyranella	ASV 226: Pantoea	80.769	234	45	0	1	234	526	759	4.11e-50	191
ASV 721: Reyranella	ASV 219: Pantoea	80.769	234	45	0	1	234	526	759	4.11e-50	191
ASV 721: Reyranella	ASV 218: Pantoea	80.769	234	45	0	1	234	526	759	4.11e-50	191
ASV 721: Reyranella	ASV 217: Pantoea	80.769	234	45	0	1	234	526	759	4.11e-50	191
ASV 721: Reyranella	ASV 214: Pantoea	80.769	234	45	0	1	234	526	759	4.11e-50	191
ASV 721: Reyranella	ASV 212: Pantoea	80.769	234	45	0	1	234	524	757	4.11e-50	191
ASV 721: Reyranella	ASV 209: Pantoea	80.769	234	45	0	1	234	526	759	4.11e-50	191
ASV 721: Reyranella	ASV 208: Pantoea	80.769	234	45	0	1	234	524	757	4.11e-50	191
ASV 721: Reyranella	ASV 204: Pantoea	80.769	234	45	0	1	234	524	757	4.11e-50	191
ASV 721: Reyranella	ASV 203: Pantoea	80.769	234	45	0	1	234	524	757	4.11e-50	191
ASV 721: Reyranella	ASV 202: Pantoea	80.769	234	45	0	1	234	526	759	4.11e-50	191
ASV 721: Reyranella	ASV 198: Pantoea	80.769	234	45	0	1	234	526	759	4.11e-50	191
ASV 721: Reyranella	ASV 195: Pantoea	80.769	234	45	0	1	234	524	757	4.11e-50	191
ASV 721: Reyranella	ASV 193: Pantoea	80.769	234	45	0	1	234	526	759	4.11e-50	191
ASV 721: Reyranella	ASV 190: Pantoea	80.769	234	45	0	1	234	524	757	4.11e-50	191
ASV 721: Reyranella	ASV 187: Pantoea	80.769	234	45	0	1	234	524	757	4.11e-50	191
ASV 721: Reyranella	ASV 178: Pantoea	80.769	234	45	0	1	234	524	757	4.11e-50	191
ASV 721: Reyranella	ASV 162: Pantoea	80.769	234	45	0	1	234	526	759	4.11e-50	191
ASV 721: Reyranella	ASV 159: Pantoea	80.769	234	45	0	1	234	524	757	4.11e-50	191
ASV 721: Reyranella	ASV 153: Erwinia	80.769	234	45	0	1	234	524	757	4.11e-50	191
ASV 721: Reyranella	ASV 150: Pantoea	80.769	234	45	0	1	234	524	757	4.11e-50	191
ASV 721: Reyranella	ASV 139: Pantoea	80.769	234	45	0	1	234	526	759	4.11e-50	191
ASV 721: Reyranella	ASV 138: Pantoea	80.769	234	45	0	1	234	524	757	4.11e-50	191
ASV 721: Reyranella	ASV 132: Pantoea	80.769	234	45	0	1	234	524	757	4.11e-50	191
ASV 721: Reyranella	ASV 127: Pantoea	80.769	234	45	0	1	234	526	759	4.11e-50	191
ASV 721: Reyranella	ASV 120: Pantoea	80.769	234	45	0	1	234	524	757	4.11e-50	191
ASV 721: Reyranella	ASV 119: Pantoea	80.769	234	45	0	1	234	526	759	4.11e-50	191
ASV 721: Reyranella	ASV 117: Pantoea	80.769	234	45	0	1	234	524	757	4.11e-50	191
ASV 721: Reyranella	ASV 112: Pantoea	80.769	234	45	0	1	234	526	759	4.11e-50	191
ASV 721: Reyranella	ASV 107: Pantoea	80.769	234	45	0	1	234	524	757	4.11e-50	191
ASV 721: Reyranella	ASV 102: Pantoea	80.769	234	45	0	1	234	524	757	4.11e-50	191
ASV 721: Reyranella	ASV 97: Pantoea	80.769	234	45	0	1	234	524	757	4.11e-50	191
ASV 721: Reyranella	ASV 84: Pantoea	80.769	234	45	0	1	234	524	757	4.11e-50	191
ASV 721: Reyranella	ASV 79: Pantoea	80.769	234	45	0	1	234	526	759	4.11e-50	191
ASV 721: Reyranella	ASV 77: Pantoea	80.769	234	45	0	1	234	524	757	4.11e-50	191
ASV 721: Reyranella	ASV 74: Pantoea	80.769	234	45	0	1	234	524	757	4.11e-50	191
ASV 721: Reyranella	ASV 65: Pantoea	80.769	234	45	0	1	234	526	759	4.11e-50	191
ASV 721: Reyranella	ASV 64: Pantoea	80.769	234	45	0	1	234	524	757	4.11e-50	191
ASV 721: Reyranella	ASV 60: Pantoea	80.769	234	45	0	1	234	524	757	4.11e-50	191
ASV 721: Reyranella	ASV 54: Pantoea	80.769	234	45	0	1	234	524	757	4.11e-50	191
ASV 721: Reyranella	ASV 42: Pantoea	80.769	234	45	0	1	234	524	757	4.11e-50	191
ASV 721: Reyranella	ASV 40: Pantoea	80.769	234	45	0	1	234	524	757	4.11e-50	191
ASV 721: Reyranella	ASV 39: Pantoea	80.769	234	45	0	1	234	526	759	4.11e-50	191
ASV 721: Reyranella	ASV 37: Pantoea	80.769	234	45	0	1	234	524	757	4.11e-50	191
ASV 721: Reyranella	ASV 34: Pantoea	80.769	234	45	0	1	234	526	759	4.11e-50	191
ASV 721: Reyranella	ASV 33: Pantoea	80.769	234	45	0	1	234	524	757	4.11e-50	191
ASV 721: Reyranella	ASV 32: Pantoea	80.769	234	45	0	1	234	524	757	4.11e-50	191
ASV 721: Reyranella	ASV 19: Erwinia	80.769	234	45	0	1	234	524	757	4.11e-50	191
ASV 721: Reyranella	ASV 18: Pantoea	80.769	234	45	0	1	234	524	757	4.11e-50	191
ASV 721: Reyranella	ASV 15: Pantoea	80.769	234	45	0	1	234	526	759	4.11e-50	191
ASV 721: Reyranella	ASV 14: Pantoea	80.769	234	45	0	1	234	526	759	4.11e-50	191
ASV 721: Reyranella	ASV 11: Pantoea	80.769	234	45	0	1	234	524	757	4.11e-50	191
ASV 721: Reyranella	ASV 7: Pantoea	80.769	234	45	0	1	234	526	759	4.11e-50	191
ASV 741: bacteriap25	ASV 318: Bradyrhizobium	77.350	234	53	0	1	234	471	704	3.20e-36	144
ASV 803: Subgroup: 2	ASV 35: Paracoccus	81.197	234	44	0	1	234	465	698	7.54e-52	196
ASV 804: Subgroup: 2	ASV 35: Paracoccus	80.342	234	46	0	1	234	465	698	2.24e-48	185
ASV 840: Anaplasmataceae	ASV 374: Phyllobacterium	87.607	234	29	0	1	234	467	700	6.79e-78	283
ASV 840: Anaplasmataceae	ASV 35: Paracoccus	85.470	234	34	0	1	234	465	698	3.26e-69	254
ASV 849: Micavibrionales	ASV 426: Sphingomonas	82.051	234	42	0	1	234	469	702	2.54e-55	208
ASV 849: Micavibrionales	ASV 156: Sphingomonas	82.051	234	42	0	1	234	470	703	2.54e-55	208
ASV 849: Micavibrionales	ASV 35: Paracoccus	81.624	234	43	0	1	234	465	698	1.38e-53	202
ASV 849: Micavibrionales	ASV 12: Rhizobium	79.915	234	47	0	1	234	467	700	1.22e-46	179
ASV 855: Peredibacter	ASV 266: Pseudomonas	82.051	234	42	0	1	234	520	753	2.54e-55	208
ASV 855: Peredibacter	ASV 241: Pseudomonas	82.051	234	42	0	1	234	520	753	2.54e-55	208
ASV 855: Peredibacter	ASV 283: Pseudomonas	80.769	234	45	0	1	234	522	755	4.11e-50	191
ASV 855: Peredibacter	ASV 228: Pseudomonas	80.769	234	45	0	1	234	522	755	4.11e-50	191
ASV 855: Peredibacter	ASV 116: Pseudomonas	80.769	234	45	0	1	234	522	755	4.11e-50	191
ASV 855: Peredibacter	ASV 398: Pseudomonas	79.915	234	47	0	1	234	520	753	1.22e-46	179
ASV 855: Peredibacter	ASV 145: Pseudomonas	79.915	234	47	0	1	234	520	753	1.22e-46	179
ASV 855: Peredibacter	ASV 114: Pseudomonas	79.915	234	47	0	1	234	520	753	1.22e-46	179
ASV 855: Peredibacter	ASV 103: Pseudomonas	79.915	234	47	0	1	234	520	753	1.22e-46	179
ASV 855: Peredibacter	ASV 75: Pseudomonas	79.915	234	47	0	1	234	520	753	1.22e-46	179
ASV 855: Peredibacter	ASV 368: Pseudomonas	79.487	234	48	0	1	234	522	755	6.65e-45	173
ASV 855: Peredibacter	ASV 336: Pseudomonas	79.487	234	48	0	1	234	520	753	6.65e-45	173
ASV 855: Peredibacter	ASV 274: Pseudomonas	79.487	234	48	0	1	234	522	755	6.65e-45	173
ASV 855: Peredibacter	ASV 259: Pseudomonas	79.487	234	48	0	1	234	520	753	6.65e-45	173
ASV 855: Peredibacter	ASV 234: Pseudomonas	79.487	234	48	0	1	234	520	753	6.65e-45	173
ASV 855: Peredibacter	ASV 177: Pseudomonas	79.487	234	48	0	1	234	522	755	6.65e-45	173
ASV 858: Rhodospirillales	ASV 35: Paracoccus	84.188	234	37	0	1	234	465	698	5.28e-64	237
ASV 860: Alphaproteobacteria	ASV 35: Paracoccus	82.906	234	40	0	1	234	465	698	8.55e-59	219
ASV 860: Alphaproteobacteria	ASV 374: Phyllobacterium	81.197	234	44	0	1	234	467	700	7.54e-52	196
ASV 860: Alphaproteobacteria	ASV 12: Rhizobium	80.342	234	46	0	1	234	467	700	2.24e-48	185
ASV 860: Alphaproteobacteria	ASV 322: Rhizobium	79.487	234	48	0	1	234	467	700	6.65e-45	173
ASV 860: Alphaproteobacteria	ASV 244: Rhizobium	79.487	234	48	0	1	234	467	700	6.65e-45	173
ASV 860: Alphaproteobacteria	ASV 377: Rhizobium	79.060	234	49	0	1	234	467	700	3.62e-43	167
ASV 863: Rhodospirillales	ASV 426: Sphingomonas	88.462	234	27	0	1	234	469	702	2.29e-81	294
ASV 863: Rhodospirillales	ASV 156: Sphingomonas	88.462	234	27	0	1	234	470	703	2.29e-81	294
ASV 863: Rhodospirillales	ASV 35: Paracoccus	85.043	234	35	0	1	234	465	698	1.78e-67	248
ASV 863: Rhodospirillales	ASV 374: Phyllobacterium	83.761	234	38	0	1	234	467	700	2.88e-62	231
ASV 870: Alphaproteobacteria	ASV 426: Sphingomonas	85.470	234	34	0	1	234	469	702	3.26e-69	254
ASV 870: Alphaproteobacteria	ASV 156: Sphingomonas	85.470	234	34	0	1	234	470	703	3.26e-69	254
ASV 870: Alphaproteobacteria	ASV 35: Paracoccus	85.043	234	35	0	1	234	465	698	1.78e-67	248
ASV 870: Alphaproteobacteria	ASV 374: Phyllobacterium	84.615	234	36	0	1	234	467	700	9.70e-66	242
ASV 937: Rhodospirillales	ASV 394: Pseudomonas	82.479	234	41	0	1	234	520	753	4.66e-57	214
ASV 937: Rhodospirillales	ASV 387: Pseudomonas	82.479	234	41	0	1	234	520	753	4.66e-57	214
ASV 937: Rhodospirillales	ASV 275: Pseudomonas	82.479	234	41	0	1	234	520	753	4.66e-57	214
ASV 937: Rhodospirillales	ASV 223: Pseudomonas	82.479	234	41	0	1	234	520	753	4.66e-57	214
ASV 937: Rhodospirillales	ASV 167: Pseudomonas	82.479	234	41	0	1	234	520	753	4.66e-57	214
ASV 937: Rhodospirillales	ASV 131: Pseudomonas	82.479	234	41	0	1	234	520	753	4.66e-57	214
ASV 937: Rhodospirillales	ASV 6: Pseudomonas	82.479	234	41	0	1	234	520	753	4.66e-57	214
ASV 939: KF-JG30-B3	ASV 322: Rhizobium	88.034	234	28	0	1	234	467	700	1.25e-79	289
ASV 939: KF-JG30-B3	ASV 244: Rhizobium	88.034	234	28	0	1	234	467	700	1.25e-79	289
ASV 939: KF-JG30-B3	ASV 377: Rhizobium	87.607	234	29	0	1	234	467	700	6.79e-78	283
ASV 939: KF-JG30-B3	ASV 374: Phyllobacterium	87.607	234	29	0	1	234	467	700	6.79e-78	283
ASV 939: KF-JG30-B3	ASV 12: Rhizobium	87.179	234	30	0	1	234	467	700	3.70e-76	277
ASV 939: KF-JG30-B3	ASV 426: Sphingomonas	85.470	234	34	0	1	234	469	702	3.26e-69	254
ASV 939: KF-JG30-B3	ASV 156: Sphingomonas	85.470	234	34	0	1	234	470	703	3.26e-69	254
ASV 939: KF-JG30-B3	ASV 35: Paracoccus	85.470	234	34	0	1	234	465	698	3.26e-69	254
ASV 940: KF-JG30-B3	ASV 374: Phyllobacterium	88.034	234	28	0	1	234	467	700	1.25e-79	289
ASV 940: KF-JG30-B3	ASV 322: Rhizobium	88.034	234	28	0	1	234	467	700	1.25e-79	289
ASV 940: KF-JG30-B3	ASV 244: Rhizobium	88.034	234	28	0	1	234	467	700	1.25e-79	289
ASV 940: KF-JG30-B3	ASV 377: Rhizobium	87.607	234	29	0	1	234	467	700	6.79e-78	283
ASV 940: KF-JG30-B3	ASV 12: Rhizobium	87.179	234	30	0	1	234	467	700	3.70e-76	277
ASV 940: KF-JG30-B3	ASV 426: Sphingomonas	86.325	234	32	0	1	234	469	702	1.10e-72	266
ASV 940: KF-JG30-B3	ASV 156: Sphingomonas	86.325	234	32	0	1	234	470	703	1.10e-72	266
ASV 940: KF-JG30-B3	ASV 35: Paracoccus	85.897	234	33	0	1	234	465	698	5.99e-71	260
ASV 941: Micropepsaceae	ASV 322: Rhizobium	88.462	234	27	0	1	234	467	700	2.29e-81	294
ASV 941: Micropepsaceae	ASV 244: Rhizobium	88.462	234	27	0	1	234	467	700	2.29e-81	294
ASV 941: Micropepsaceae	ASV 377: Rhizobium	88.034	234	28	0	1	234	467	700	1.25e-79	289
ASV 947: Micropepsaceae	ASV 374: Phyllobacterium	86.325	234	32	0	1	234	467	700	1.10e-72	266
ASV 948: Micropepsaceae	ASV 374: Phyllobacterium	86.325	234	32	0	1	234	467	700	1.10e-72	266
ASV 950: Micropepsaceae	ASV 444: Massilia	78.632	234	50	0	1	234	518	751	1.98e-41	162
ASV 950: Micropepsaceae	ASV 304: Massilia	78.632	234	50	0	1	234	518	751	1.98e-41	162
ASV 950: Micropepsaceae	ASV 297: Massilia	78.632	234	50	0	1	234	518	751	1.98e-41	162
ASV 950: Micropepsaceae	ASV 295: Massilia	78.632	234	50	0	1	234	518	751	1.98e-41	162
ASV 950: Micropepsaceae	ASV 278: Massilia	78.632	234	50	0	1	234	518	751	1.98e-41	162
ASV 950: Micropepsaceae	ASV 264: Massilia	78.632	234	50	0	1	234	518	751	1.98e-41	162
ASV 950: Micropepsaceae	ASV 251: Massilia	78.632	234	50	0	1	234	518	751	1.98e-41	162
ASV 950: Micropepsaceae	ASV 245: Massilia	78.632	234	50	0	1	234	518	751	1.98e-41	162
ASV 951: Micropepsaceae	ASV 444: Massilia	78.205	234	51	0	1	234	518	751	1.08e-39	156
ASV 951: Micropepsaceae	ASV 304: Massilia	78.205	234	51	0	1	234	518	751	1.08e-39	156
ASV 951: Micropepsaceae	ASV 297: Massilia	78.205	234	51	0	1	234	518	751	1.08e-39	156
ASV 951: Micropepsaceae	ASV 295: Massilia	78.205	234	51	0	1	234	518	751	1.08e-39	156
ASV 951: Micropepsaceae	ASV 278: Massilia	78.205	234	51	0	1	234	518	751	1.08e-39	156
ASV 951: Micropepsaceae	ASV 264: Massilia	78.205	234	51	0	1	234	518	751	1.08e-39	156
ASV 951: Micropepsaceae	ASV 251: Massilia	78.205	234	51	0	1	234	518	751	1.08e-39	156
ASV 951: Micropepsaceae	ASV 245: Massilia	78.205	234	51	0	1	234	518	751	1.08e-39	156
ASV 955: Micropepsaceae	ASV 374: Phyllobacterium	88.034	234	28	0	1	234	467	700	1.25e-79	289
ASV 955: Micropepsaceae	ASV 426: Sphingomonas	85.897	234	33	0	1	234	469	702	5.99e-71	260
ASV 955: Micropepsaceae	ASV 156: Sphingomonas	85.897	234	33	0	1	234	470	703	5.99e-71	260
ASV 955: Micropepsaceae	ASV 35: Paracoccus	85.897	234	33	0	1	234	465	698	5.99e-71	260
ASV 962: Beijerinckiaceae	ASV 58: Bacillus	83.333	234	39	0	1	234	531	764	1.57e-60	225
ASV 962: Beijerinckiaceae	ASV 57: Bacillus	83.333	234	39	0	1	234	531	764	1.57e-60	225
ASV 962: Beijerinckiaceae	ASV 44: Bacillus	83.333	234	39	0	1	234	531	764	1.57e-60	225
ASV 962: Beijerinckiaceae	ASV 41: Bacillus	83.333	234	39	0	1	234	531	764	1.57e-60	225
ASV 962: Beijerinckiaceae	ASV 38: Bacillus	83.333	234	39	0	1	234	531	764	1.57e-60	225
ASV 962: Beijerinckiaceae	ASV 9: Bacillus	83.333	234	39	0	1	234	531	764	1.57e-60	225
ASV 962: Beijerinckiaceae	ASV 436: Bacillus	82.906	234	40	0	1	234	532	765	8.55e-59	219
ASV 962: Beijerinckiaceae	ASV 381: Bacillus	82.906	234	40	0	1	234	533	766	8.55e-59	219
ASV 962: Beijerinckiaceae	ASV 380: Bacillus	82.906	234	40	0	1	234	533	766	8.55e-59	219
ASV 962: Beijerinckiaceae	ASV 349: Bacillus	82.906	234	40	0	1	234	532	765	8.55e-59	219
ASV 962: Beijerinckiaceae	ASV 347: Bacillus	82.906	234	40	0	1	234	532	765	8.55e-59	219
ASV 962: Beijerinckiaceae	ASV 335: Bacillus	82.906	234	40	0	1	234	532	765	8.55e-59	219
ASV 962: Beijerinckiaceae	ASV 333: Bacillus	82.906	234	40	0	1	234	532	765	8.55e-59	219
ASV 962: Beijerinckiaceae	ASV 320: Bacillus	82.906	234	40	0	1	234	532	765	8.55e-59	219
ASV 962: Beijerinckiaceae	ASV 248: Bacillus	82.906	234	40	0	1	234	532	765	8.55e-59	219
ASV 962: Beijerinckiaceae	ASV 199: Bacillus	82.906	234	40	0	1	234	532	765	8.55e-59	219
ASV 962: Beijerinckiaceae	ASV 350: Bacillus	82.479	234	41	0	1	234	532	765	4.66e-57	214
ASV 962: Beijerinckiaceae	ASV 302: Bacillus	82.479	234	41	0	1	234	533	766	4.66e-57	214
ASV 962: Beijerinckiaceae	ASV 294: Bacillus	82.479	234	41	0	1	234	534	767	4.66e-57	214
ASV 962: Beijerinckiaceae	ASV 279: Bacillus	82.479	234	41	0	1	234	535	768	4.66e-57	214
ASV 962: Beijerinckiaceae	ASV 273: Bacillus	82.479	234	41	0	1	234	534	767	4.66e-57	214
ASV 962: Beijerinckiaceae	ASV 272: Bacillus	82.479	234	41	0	1	234	534	767	4.66e-57	214
ASV 962: Beijerinckiaceae	ASV 263: Bacillus	82.479	234	41	0	1	234	535	768	4.66e-57	214
ASV 962: Beijerinckiaceae	ASV 257: Bacillus	82.479	234	41	0	1	234	534	767	4.66e-57	214
ASV 962: Beijerinckiaceae	ASV 252: Bacillus	82.479	234	41	0	1	234	534	767	4.66e-57	214
ASV 962: Beijerinckiaceae	ASV 240: Bacillus	82.479	234	41	0	1	234	534	767	4.66e-57	214
ASV 962: Beijerinckiaceae	ASV 224: Bacillus	82.479	234	41	0	1	234	534	767	4.66e-57	214
ASV 962: Beijerinckiaceae	ASV 221: Bacillus	82.479	234	41	0	1	234	533	766	4.66e-57	214
ASV 962: Beijerinckiaceae	ASV 220: Bacillus	82.479	234	41	0	1	234	534	767	4.66e-57	214
ASV 962: Beijerinckiaceae	ASV 215: Bacillus	82.479	234	41	0	1	234	534	767	4.66e-57	214
ASV 962: Beijerinckiaceae	ASV 185: Bacillus	82.479	234	41	0	1	234	534	767	4.66e-57	214
ASV 962: Beijerinckiaceae	ASV 175: Bacillus	82.479	234	41	0	1	234	535	768	4.66e-57	214
ASV 962: Beijerinckiaceae	ASV 164: Bacillus	82.479	234	41	0	1	234	534	767	4.66e-57	214
ASV 962: Beijerinckiaceae	ASV 158: Bacillus	82.479	234	41	0	1	234	534	767	4.66e-57	214
ASV 962: Beijerinckiaceae	ASV 142: Bacillus	82.479	234	41	0	1	234	534	767	4.66e-57	214
ASV 962: Beijerinckiaceae	ASV 93: Bacillus	82.479	234	41	0	1	234	534	767	4.66e-57	214
ASV 963: Phenylobacterium	ASV 8: Brevundimonas	92.308	234	18	0	1	234	470	703	5.40e-97	346
ASV 963: Phenylobacterium	ASV 13: Brevundimonas	91.453	234	20	0	1	234	469	702	1.60e-93	335
ASV 963: Phenylobacterium	ASV 318: Bradyrhizobium	89.744	234	24	0	1	234	471	704	1.41e-86	312
ASV 963: Phenylobacterium	ASV 191: Methylobacterium	87.179	234	30	0	1	234	471	704	3.70e-76	277
ASV 963: Phenylobacterium	ASV 440: Methylobacterium	86.325	234	32	0	1	234	471	704	1.10e-72	266
ASV 963: Phenylobacterium	ASV 434: Methylobacterium	86.325	234	32	0	1	234	471	704	1.10e-72	266
ASV 963: Phenylobacterium	ASV 402: Methylobacterium	86.325	234	32	0	1	234	471	704	1.10e-72	266
ASV 963: Phenylobacterium	ASV 207: Methylobacterium	86.325	234	32	0	1	234	471	704	1.10e-72	266
ASV 963: Phenylobacterium	ASV 441: Methylobacterium	85.897	234	33	0	1	234	471	704	5.99e-71	260
ASV 963: Phenylobacterium	ASV 128: Methylobacterium	85.897	234	33	0	1	234	473	706	5.99e-71	260
ASV 964: Phenylobacterium	ASV 8: Brevundimonas	91.880	234	19	0	1	234	470	703	2.94e-95	341
ASV 964: Phenylobacterium	ASV 13: Brevundimonas	91.026	234	21	0	1	234	469	702	8.73e-92	329
ASV 964: Phenylobacterium	ASV 318: Bradyrhizobium	87.607	234	29	0	1	234	471	704	6.79e-78	283
ASV 964: Phenylobacterium	ASV 191: Methylobacterium	86.752	234	31	0	1	234	471	704	2.02e-74	271
ASV 964: Phenylobacterium	ASV 440: Methylobacterium	85.897	234	33	0	1	234	471	704	5.99e-71	260
ASV 964: Phenylobacterium	ASV 434: Methylobacterium	85.897	234	33	0	1	234	471	704	5.99e-71	260
ASV 964: Phenylobacterium	ASV 402: Methylobacterium	85.897	234	33	0	1	234	471	704	5.99e-71	260
ASV 964: Phenylobacterium	ASV 207: Methylobacterium	85.897	234	33	0	1	234	471	704	5.99e-71	260
ASV 964: Phenylobacterium	ASV 441: Methylobacterium	84.615	234	36	0	1	234	471	704	9.70e-66	242
ASV 964: Phenylobacterium	ASV 128: Methylobacterium	84.615	234	36	0	1	234	473	706	9.70e-66	242
ASV 965: Phenylobacterium	ASV 8: Brevundimonas	89.744	234	24	0	1	234	470	703	1.41e-86	312
ASV 965: Phenylobacterium	ASV 13: Brevundimonas	88.889	234	26	0	1	234	469	702	4.20e-83	300
ASV 965: Phenylobacterium	ASV 318: Bradyrhizobium	88.034	234	28	0	1	234	471	704	1.25e-79	289
ASV 965: Phenylobacterium	ASV 191: Methylobacterium	84.615	234	36	0	1	234	471	704	9.70e-66	242
ASV 965: Phenylobacterium	ASV 207: Methylobacterium	84.188	234	37	0	1	234	471	704	5.28e-64	237
ASV 965: Phenylobacterium	ASV 440: Methylobacterium	83.761	234	38	0	1	234	471	704	2.88e-62	231
ASV 965: Phenylobacterium	ASV 434: Methylobacterium	83.761	234	38	0	1	234	471	704	2.88e-62	231
ASV 965: Phenylobacterium	ASV 402: Methylobacterium	83.761	234	38	0	1	234	471	704	2.88e-62	231
ASV 965: Phenylobacterium	ASV 441: Methylobacterium	83.333	234	39	0	1	234	471	704	1.57e-60	225
ASV 965: Phenylobacterium	ASV 128: Methylobacterium	83.333	234	39	0	1	234	473	706	1.57e-60	225
ASV 966: Phenylobacterium	ASV 8: Brevundimonas	91.026	234	21	0	1	234	470	703	8.73e-92	329
ASV 966: Phenylobacterium	ASV 13: Brevundimonas	90.171	234	23	0	1	234	469	702	2.59e-88	317
ASV 966: Phenylobacterium	ASV 318: Bradyrhizobium	86.752	234	31	0	1	234	471	704	2.02e-74	271
ASV 966: Phenylobacterium	ASV 191: Methylobacterium	85.897	234	33	0	1	234	471	704	5.99e-71	260
ASV 966: Phenylobacterium	ASV 207: Methylobacterium	85.470	234	34	0	1	234	471	704	3.26e-69	254
ASV 966: Phenylobacterium	ASV 440: Methylobacterium	85.043	234	35	0	1	234	471	704	1.78e-67	248
ASV 966: Phenylobacterium	ASV 434: Methylobacterium	85.043	234	35	0	1	234	471	704	1.78e-67	248
ASV 966: Phenylobacterium	ASV 402: Methylobacterium	85.043	234	35	0	1	234	471	704	1.78e-67	248
ASV 966: Phenylobacterium	ASV 441: Methylobacterium	83.761	234	38	0	1	234	471	704	2.88e-62	231
ASV 966: Phenylobacterium	ASV 128: Methylobacterium	83.761	234	38	0	1	234	473	706	2.88e-62	231
ASV 967: Caulobacteraceae	ASV 8: Brevundimonas	93.590	234	15	0	1	234	470	703	3.33e-102	364
ASV 967: Caulobacteraceae	ASV 13: Brevundimonas	92.735	234	17	0	1	234	469	702	9.90e-99	352
ASV 967: Caulobacteraceae	ASV 440: Methylobacterium	89.316	234	25	0	1	234	471	704	7.70e-85	306
ASV 967: Caulobacteraceae	ASV 434: Methylobacterium	89.316	234	25	0	1	234	471	704	7.70e-85	306
ASV 967: Caulobacteraceae	ASV 402: Methylobacterium	89.316	234	25	0	1	234	471	704	7.70e-85	306
ASV 967: Caulobacteraceae	ASV 207: Methylobacterium	88.889	234	26	0	1	234	471	704	4.20e-83	300
ASV 967: Caulobacteraceae	ASV 191: Methylobacterium	88.462	234	27	0	1	234	471	704	2.29e-81	294
ASV 967: Caulobacteraceae	ASV 441: Methylobacterium	88.034	234	28	0	1	234	471	704	1.25e-79	289
ASV 967: Caulobacteraceae	ASV 128: Methylobacterium	88.034	234	28	0	1	234	473	706	1.25e-79	289
ASV 967: Caulobacteraceae	ASV 318: Bradyrhizobium	87.607	234	29	0	1	234	471	704	6.79e-78	283
ASV 969: Caulobacteraceae	ASV 8: Brevundimonas	93.162	234	16	0	1	234	470	703	1.82e-100	358
ASV 969: Caulobacteraceae	ASV 13: Brevundimonas	92.308	234	18	0	1	234	469	702	5.40e-97	346
ASV 969: Caulobacteraceae	ASV 440: Methylobacterium	88.889	234	26	0	1	234	471	704	4.20e-83	300
ASV 969: Caulobacteraceae	ASV 434: Methylobacterium	88.889	234	26	0	1	234	471	704	4.20e-83	300
ASV 969: Caulobacteraceae	ASV 402: Methylobacterium	88.889	234	26	0	1	234	471	704	4.20e-83	300
ASV 969: Caulobacteraceae	ASV 207: Methylobacterium	88.462	234	27	0	1	234	471	704	2.29e-81	294
ASV 969: Caulobacteraceae	ASV 191: Methylobacterium	88.034	234	28	0	1	234	471	704	1.25e-79	289
ASV 969: Caulobacteraceae	ASV 441: Methylobacterium	87.607	234	29	0	1	234	471	704	6.79e-78	283
ASV 969: Caulobacteraceae	ASV 318: Bradyrhizobium	87.607	234	29	0	1	234	471	704	6.79e-78	283
ASV 969: Caulobacteraceae	ASV 128: Methylobacterium	87.607	234	29	0	1	234	473	706	6.79e-78	283
ASV 970: Caulobacteraceae	ASV 8: Brevundimonas	92.735	234	17	0	1	234	470	703	9.90e-99	352
ASV 970: Caulobacteraceae	ASV 13: Brevundimonas	91.880	234	19	0	1	234	469	702	2.94e-95	341
ASV 970: Caulobacteraceae	ASV 440: Methylobacterium	88.462	234	27	0	1	234	471	704	2.29e-81	294
ASV 970: Caulobacteraceae	ASV 434: Methylobacterium	88.462	234	27	0	1	234	471	704	2.29e-81	294
ASV 970: Caulobacteraceae	ASV 402: Methylobacterium	88.462	234	27	0	1	234	471	704	2.29e-81	294
ASV 970: Caulobacteraceae	ASV 207: Methylobacterium	88.034	234	28	0	1	234	471	704	1.25e-79	289
ASV 970: Caulobacteraceae	ASV 191: Methylobacterium	87.607	234	29	0	1	234	471	704	6.79e-78	283
ASV 970: Caulobacteraceae	ASV 441: Methylobacterium	87.179	234	30	0	1	234	471	704	3.70e-76	277
ASV 970: Caulobacteraceae	ASV 318: Bradyrhizobium	87.179	234	30	0	1	234	471	704	3.70e-76	277
ASV 970: Caulobacteraceae	ASV 128: Methylobacterium	87.179	234	30	0	1	234	473	706	3.70e-76	277
ASV 971: Caulobacteraceae	ASV 8: Brevundimonas	92.735	234	17	0	1	234	470	703	9.90e-99	352
ASV 971: Caulobacteraceae	ASV 13: Brevundimonas	91.880	234	19	0	1	234	469	702	2.94e-95	341
ASV 971: Caulobacteraceae	ASV 440: Methylobacterium	88.462	234	27	0	1	234	471	704	2.29e-81	294
ASV 971: Caulobacteraceae	ASV 434: Methylobacterium	88.462	234	27	0	1	234	471	704	2.29e-81	294
ASV 971: Caulobacteraceae	ASV 402: Methylobacterium	88.462	234	27	0	1	234	471	704	2.29e-81	294
ASV 971: Caulobacteraceae	ASV 207: Methylobacterium	88.034	234	28	0	1	234	471	704	1.25e-79	289
ASV 971: Caulobacteraceae	ASV 191: Methylobacterium	87.607	234	29	0	1	234	471	704	6.79e-78	283
ASV 971: Caulobacteraceae	ASV 441: Methylobacterium	87.179	234	30	0	1	234	471	704	3.70e-76	277
ASV 971: Caulobacteraceae	ASV 318: Bradyrhizobium	87.179	234	30	0	1	234	471	704	3.70e-76	277
ASV 971: Caulobacteraceae	ASV 128: Methylobacterium	87.179	234	30	0	1	234	473	706	3.70e-76	277
ASV 972: Caulobacteraceae	ASV 8: Brevundimonas	92.735	234	17	0	1	234	470	703	9.90e-99	352
ASV 972: Caulobacteraceae	ASV 13: Brevundimonas	91.880	234	19	0	1	234	469	702	2.94e-95	341
ASV 972: Caulobacteraceae	ASV 440: Methylobacterium	88.462	234	27	0	1	234	471	704	2.29e-81	294
ASV 972: Caulobacteraceae	ASV 434: Methylobacterium	88.462	234	27	0	1	234	471	704	2.29e-81	294
ASV 972: Caulobacteraceae	ASV 402: Methylobacterium	88.462	234	27	0	1	234	471	704	2.29e-81	294
ASV 972: Caulobacteraceae	ASV 207: Methylobacterium	88.034	234	28	0	1	234	471	704	1.25e-79	289
ASV 972: Caulobacteraceae	ASV 191: Methylobacterium	87.607	234	29	0	1	234	471	704	6.79e-78	283
ASV 972: Caulobacteraceae	ASV 441: Methylobacterium	87.179	234	30	0	1	234	471	704	3.70e-76	277
ASV 972: Caulobacteraceae	ASV 318: Bradyrhizobium	87.179	234	30	0	1	234	471	704	3.70e-76	277
ASV 972: Caulobacteraceae	ASV 128: Methylobacterium	87.179	234	30	0	1	234	473	706	3.70e-76	277
ASV 973: Caulobacteraceae	ASV 8: Brevundimonas	92.735	234	17	0	1	234	470	703	9.90e-99	352
ASV 973: Caulobacteraceae	ASV 13: Brevundimonas	91.880	234	19	0	1	234	469	702	2.94e-95	341
ASV 973: Caulobacteraceae	ASV 440: Methylobacterium	88.462	234	27	0	1	234	471	704	2.29e-81	294
ASV 973: Caulobacteraceae	ASV 434: Methylobacterium	88.462	234	27	0	1	234	471	704	2.29e-81	294
ASV 973: Caulobacteraceae	ASV 402: Methylobacterium	88.462	234	27	0	1	234	471	704	2.29e-81	294
ASV 973: Caulobacteraceae	ASV 207: Methylobacterium	88.034	234	28	0	1	234	471	704	1.25e-79	289
ASV 973: Caulobacteraceae	ASV 191: Methylobacterium	87.607	234	29	0	1	234	471	704	6.79e-78	283
ASV 973: Caulobacteraceae	ASV 441: Methylobacterium	87.179	234	30	0	1	234	471	704	3.70e-76	277
ASV 973: Caulobacteraceae	ASV 318: Bradyrhizobium	87.179	234	30	0	1	234	471	704	3.70e-76	277
ASV 973: Caulobacteraceae	ASV 128: Methylobacterium	87.179	234	30	0	1	234	473	706	3.70e-76	277
ASV 974: Caulobacteraceae	ASV 8: Brevundimonas	92.735	234	17	0	1	234	470	703	9.90e-99	352
ASV 974: Caulobacteraceae	ASV 13: Brevundimonas	91.880	234	19	0	1	234	469	702	2.94e-95	341
ASV 974: Caulobacteraceae	ASV 440: Methylobacterium	88.462	234	27	0	1	234	471	704	2.29e-81	294
ASV 974: Caulobacteraceae	ASV 434: Methylobacterium	88.462	234	27	0	1	234	471	704	2.29e-81	294
ASV 974: Caulobacteraceae	ASV 402: Methylobacterium	88.462	234	27	0	1	234	471	704	2.29e-81	294
ASV 974: Caulobacteraceae	ASV 207: Methylobacterium	88.034	234	28	0	1	234	471	704	1.25e-79	289
ASV 974: Caulobacteraceae	ASV 191: Methylobacterium	87.607	234	29	0	1	234	471	704	6.79e-78	283
ASV 974: Caulobacteraceae	ASV 441: Methylobacterium	87.179	234	30	0	1	234	471	704	3.70e-76	277
ASV 974: Caulobacteraceae	ASV 318: Bradyrhizobium	87.179	234	30	0	1	234	471	704	3.70e-76	277
ASV 974: Caulobacteraceae	ASV 128: Methylobacterium	87.179	234	30	0	1	234	473	706	3.70e-76	277
ASV 975: Caulobacteraceae	ASV 8: Brevundimonas	94.444	234	13	0	1	234	470	703	1.12e-105	375
ASV 975: Caulobacteraceae	ASV 13: Brevundimonas	93.590	234	15	0	1	234	469	702	3.33e-102	364
ASV 975: Caulobacteraceae	ASV 440: Methylobacterium	89.316	234	25	0	1	234	471	704	7.70e-85	306
ASV 975: Caulobacteraceae	ASV 434: Methylobacterium	89.316	234	25	0	1	234	471	704	7.70e-85	306
ASV 975: Caulobacteraceae	ASV 402: Methylobacterium	89.316	234	25	0	1	234	471	704	7.70e-85	306
ASV 975: Caulobacteraceae	ASV 191: Methylobacterium	88.889	234	26	0	1	234	471	704	4.20e-83	300
ASV 975: Caulobacteraceae	ASV 207: Methylobacterium	88.462	234	27	0	1	234	471	704	2.29e-81	294
ASV 975: Caulobacteraceae	ASV 441: Methylobacterium	88.034	234	28	0	1	234	471	704	1.25e-79	289
ASV 975: Caulobacteraceae	ASV 128: Methylobacterium	88.034	234	28	0	1	234	473	706	1.25e-79	289
ASV 975: Caulobacteraceae	ASV 318: Bradyrhizobium	87.179	234	30	0	1	234	471	704	3.70e-76	277
ASV 976: Caulobacteraceae	ASV 13: Brevundimonas	95.726	234	10	0	1	234	469	702	6.94e-111	392
ASV 976: Caulobacteraceae	ASV 8: Brevundimonas	94.872	234	12	0	1	234	470	703	2.06e-107	381
ASV 976: Caulobacteraceae	ASV 440: Methylobacterium	87.607	234	29	0	1	234	471	704	6.79e-78	283
ASV 976: Caulobacteraceae	ASV 434: Methylobacterium	87.607	234	29	0	1	234	471	704	6.79e-78	283
ASV 976: Caulobacteraceae	ASV 402: Methylobacterium	87.607	234	29	0	1	234	471	704	6.79e-78	283
ASV 976: Caulobacteraceae	ASV 191: Methylobacterium	86.752	234	31	0	1	234	471	704	2.02e-74	271
ASV 976: Caulobacteraceae	ASV 441: Methylobacterium	85.897	234	33	0	1	234	471	704	5.99e-71	260
ASV 976: Caulobacteraceae	ASV 128: Methylobacterium	85.897	234	33	0	1	234	473	706	5.99e-71	260
ASV 976: Caulobacteraceae	ASV 318: Bradyrhizobium	85.470	234	34	0	1	234	471	704	3.26e-69	254
ASV 976: Caulobacteraceae	ASV 207: Methylobacterium	84.188	234	37	0	1	234	471	704	5.28e-64	237
ASV 978: Caulobacter	ASV 13: Brevundimonas	93.590	234	15	0	1	234	469	702	3.33e-102	364
ASV 978: Caulobacter	ASV 8: Brevundimonas	92.735	234	17	0	1	234	470	703	9.90e-99	352
ASV 978: Caulobacter	ASV 318: Bradyrhizobium	86.752	234	31	0	1	234	471	704	2.02e-74	271
ASV 978: Caulobacter	ASV 441: Methylobacterium	86.325	234	32	0	1	234	471	704	1.10e-72	266
ASV 978: Caulobacter	ASV 128: Methylobacterium	86.325	234	32	0	1	234	473	706	1.10e-72	266
ASV 978: Caulobacter	ASV 440: Methylobacterium	85.897	234	33	0	1	234	471	704	5.99e-71	260
ASV 978: Caulobacter	ASV 434: Methylobacterium	85.897	234	33	0	1	234	471	704	5.99e-71	260
ASV 978: Caulobacter	ASV 402: Methylobacterium	85.897	234	33	0	1	234	471	704	5.99e-71	260
ASV 978: Caulobacter	ASV 207: Methylobacterium	85.897	234	33	0	1	234	471	704	5.99e-71	260
ASV 978: Caulobacter	ASV 191: Methylobacterium	85.043	234	35	0	1	234	471	704	1.78e-67	248
ASV 979: Caulobacter	ASV 13: Brevundimonas	93.162	234	16	0	1	234	469	702	1.82e-100	358
ASV 979: Caulobacter	ASV 8: Brevundimonas	92.308	234	18	0	1	234	470	703	5.40e-97	346
ASV 979: Caulobacter	ASV 318: Bradyrhizobium	86.325	234	32	0	1	234	471	704	1.10e-72	266
ASV 979: Caulobacter	ASV 441: Methylobacterium	85.897	234	33	0	1	234	471	704	5.99e-71	260
ASV 979: Caulobacter	ASV 128: Methylobacterium	85.897	234	33	0	1	234	473	706	5.99e-71	260
ASV 979: Caulobacter	ASV 440: Methylobacterium	85.470	234	34	0	1	234	471	704	3.26e-69	254
ASV 979: Caulobacter	ASV 434: Methylobacterium	85.470	234	34	0	1	234	471	704	3.26e-69	254
ASV 979: Caulobacter	ASV 402: Methylobacterium	85.470	234	34	0	1	234	471	704	3.26e-69	254
ASV 979: Caulobacter	ASV 207: Methylobacterium	85.470	234	34	0	1	234	471	704	3.26e-69	254
ASV 979: Caulobacter	ASV 191: Methylobacterium	84.615	234	36	0	1	234	471	704	9.70e-66	242
ASV 980: Caulobacter	ASV 13: Brevundimonas	91.880	234	19	0	1	234	469	702	2.94e-95	341
ASV 980: Caulobacter	ASV 8: Brevundimonas	91.026	234	21	0	1	234	470	703	8.73e-92	329
ASV 980: Caulobacter	ASV 441: Methylobacterium	85.470	234	34	0	1	234	471	704	3.26e-69	254
ASV 980: Caulobacter	ASV 318: Bradyrhizobium	85.470	234	34	0	1	234	471	704	3.26e-69	254
ASV 980: Caulobacter	ASV 128: Methylobacterium	85.470	234	34	0	1	234	473	706	3.26e-69	254
ASV 980: Caulobacter	ASV 440: Methylobacterium	85.043	234	35	0	1	234	471	704	1.78e-67	248
ASV 980: Caulobacter	ASV 434: Methylobacterium	85.043	234	35	0	1	234	471	704	1.78e-67	248
ASV 980: Caulobacter	ASV 402: Methylobacterium	85.043	234	35	0	1	234	471	704	1.78e-67	248
ASV 980: Caulobacter	ASV 207: Methylobacterium	85.043	234	35	0	1	234	471	704	1.78e-67	248
ASV 980: Caulobacter	ASV 191: Methylobacterium	84.188	234	37	0	1	234	471	704	5.28e-64	237
ASV 981: Caulobacter	ASV 13: Brevundimonas	93.590	234	15	0	1	234	469	702	3.33e-102	364
ASV 981: Caulobacter	ASV 8: Brevundimonas	92.735	234	17	0	1	234	470	703	9.90e-99	352
ASV 981: Caulobacter	ASV 318: Bradyrhizobium	86.752	234	31	0	1	234	471	704	2.02e-74	271
ASV 981: Caulobacter	ASV 441: Methylobacterium	86.325	234	32	0	1	234	471	704	1.10e-72	266
ASV 981: Caulobacter	ASV 128: Methylobacterium	86.325	234	32	0	1	234	473	706	1.10e-72	266
ASV 981: Caulobacter	ASV 440: Methylobacterium	85.897	234	33	0	1	234	471	704	5.99e-71	260
ASV 981: Caulobacter	ASV 434: Methylobacterium	85.897	234	33	0	1	234	471	704	5.99e-71	260
ASV 981: Caulobacter	ASV 402: Methylobacterium	85.897	234	33	0	1	234	471	704	5.99e-71	260
ASV 981: Caulobacter	ASV 207: Methylobacterium	85.897	234	33	0	1	234	471	704	5.99e-71	260
ASV 981: Caulobacter	ASV 191: Methylobacterium	85.043	234	35	0	1	234	471	704	1.78e-67	248
ASV 984: Caulobacter	ASV 13: Brevundimonas	93.162	234	16	0	1	234	469	702	1.82e-100	358
ASV 984: Caulobacter	ASV 8: Brevundimonas	92.308	234	18	0	1	234	470	703	5.40e-97	346
ASV 984: Caulobacter	ASV 318: Bradyrhizobium	86.325	234	32	0	1	234	471	704	1.10e-72	266
ASV 984: Caulobacter	ASV 441: Methylobacterium	85.897	234	33	0	1	234	471	704	5.99e-71	260
ASV 984: Caulobacter	ASV 128: Methylobacterium	85.897	234	33	0	1	234	473	706	5.99e-71	260
ASV 984: Caulobacter	ASV 440: Methylobacterium	85.470	234	34	0	1	234	471	704	3.26e-69	254
ASV 984: Caulobacter	ASV 434: Methylobacterium	85.470	234	34	0	1	234	471	704	3.26e-69	254
ASV 984: Caulobacter	ASV 402: Methylobacterium	85.470	234	34	0	1	234	471	704	3.26e-69	254
ASV 984: Caulobacter	ASV 207: Methylobacterium	85.470	234	34	0	1	234	471	704	3.26e-69	254
ASV 984: Caulobacter	ASV 191: Methylobacterium	84.615	234	36	0	1	234	471	704	9.70e-66	242
ASV 985: Caulobacter	ASV 13: Brevundimonas	93.162	234	16	0	1	234	469	702	1.82e-100	358
ASV 985: Caulobacter	ASV 8: Brevundimonas	92.308	234	18	0	1	234	470	703	5.40e-97	346
ASV 985: Caulobacter	ASV 318: Bradyrhizobium	86.325	234	32	0	1	234	471	704	1.10e-72	266
ASV 985: Caulobacter	ASV 441: Methylobacterium	85.897	234	33	0	1	234	471	704	5.99e-71	260
ASV 985: Caulobacter	ASV 128: Methylobacterium	85.897	234	33	0	1	234	473	706	5.99e-71	260
ASV 985: Caulobacter	ASV 440: Methylobacterium	85.470	234	34	0	1	234	471	704	3.26e-69	254
ASV 985: Caulobacter	ASV 434: Methylobacterium	85.470	234	34	0	1	234	471	704	3.26e-69	254
ASV 985: Caulobacter	ASV 402: Methylobacterium	85.470	234	34	0	1	234	471	704	3.26e-69	254
ASV 985: Caulobacter	ASV 207: Methylobacterium	85.470	234	34	0	1	234	471	704	3.26e-69	254
ASV 985: Caulobacter	ASV 191: Methylobacterium	84.615	234	36	0	1	234	471	704	9.70e-66	242
ASV 986: Caulobacter	ASV 13: Brevundimonas	93.162	234	16	0	1	234	469	702	1.82e-100	358
ASV 986: Caulobacter	ASV 8: Brevundimonas	92.308	234	18	0	1	234	470	703	5.40e-97	346
ASV 986: Caulobacter	ASV 318: Bradyrhizobium	86.325	234	32	0	1	234	471	704	1.10e-72	266
ASV 986: Caulobacter	ASV 441: Methylobacterium	85.897	234	33	0	1	234	471	704	5.99e-71	260
ASV 986: Caulobacter	ASV 128: Methylobacterium	85.897	234	33	0	1	234	473	706	5.99e-71	260
ASV 986: Caulobacter	ASV 440: Methylobacterium	85.470	234	34	0	1	234	471	704	3.26e-69	254
ASV 986: Caulobacter	ASV 434: Methylobacterium	85.470	234	34	0	1	234	471	704	3.26e-69	254
ASV 986: Caulobacter	ASV 402: Methylobacterium	85.470	234	34	0	1	234	471	704	3.26e-69	254
ASV 986: Caulobacter	ASV 207: Methylobacterium	85.470	234	34	0	1	234	471	704	3.26e-69	254
ASV 986: Caulobacter	ASV 191: Methylobacterium	84.615	234	36	0	1	234	471	704	9.70e-66	242
ASV 987: Caulobacter: sp.	ASV 13: Brevundimonas	93.590	234	15	0	1	234	469	702	3.33e-102	364
ASV 987: Caulobacter: sp.	ASV 8: Brevundimonas	92.735	234	17	0	1	234	470	703	9.90e-99	352
ASV 987: Caulobacter: sp.	ASV 318: Bradyrhizobium	87.607	234	29	0	1	234	471	704	6.79e-78	283
ASV 987: Caulobacter: sp.	ASV 440: Methylobacterium	85.897	234	33	0	1	234	471	704	5.99e-71	260
ASV 987: Caulobacter: sp.	ASV 434: Methylobacterium	85.897	234	33	0	1	234	471	704	5.99e-71	260
ASV 987: Caulobacter: sp.	ASV 402: Methylobacterium	85.897	234	33	0	1	234	471	704	5.99e-71	260
ASV 987: Caulobacter: sp.	ASV 441: Methylobacterium	85.470	234	34	0	1	234	471	704	3.26e-69	254
ASV 987: Caulobacter: sp.	ASV 207: Methylobacterium	85.470	234	34	0	1	234	471	704	3.26e-69	254
ASV 987: Caulobacter: sp.	ASV 128: Methylobacterium	85.470	234	34	0	1	234	473	706	3.26e-69	254
ASV 987: Caulobacter: sp.	ASV 191: Methylobacterium	85.043	234	35	0	1	234	471	704	1.78e-67	248
ASV 988: Caulobacter	ASV 8: Brevundimonas	94.017	234	14	0	1	234	470	703	6.12e-104	369
ASV 988: Caulobacter	ASV 13: Brevundimonas	93.162	234	16	0	1	234	469	702	1.82e-100	358
ASV 988: Caulobacter	ASV 441: Methylobacterium	86.752	234	31	0	1	234	471	704	2.02e-74	271
ASV 988: Caulobacter	ASV 128: Methylobacterium	86.752	234	31	0	1	234	473	706	2.02e-74	271
ASV 988: Caulobacter	ASV 440: Methylobacterium	86.325	234	32	0	1	234	471	704	1.10e-72	266
ASV 988: Caulobacter	ASV 434: Methylobacterium	86.325	234	32	0	1	234	471	704	1.10e-72	266
ASV 988: Caulobacter	ASV 402: Methylobacterium	86.325	234	32	0	1	234	471	704	1.10e-72	266
ASV 988: Caulobacter	ASV 318: Bradyrhizobium	86.325	234	32	0	1	234	471	704	1.10e-72	266
ASV 988: Caulobacter	ASV 191: Methylobacterium	85.470	234	34	0	1	234	471	704	3.26e-69	254
ASV 988: Caulobacter	ASV 207: Methylobacterium	84.615	234	36	0	1	234	471	704	9.70e-66	242
ASV 989: Caulobacter	ASV 8: Brevundimonas	94.444	234	13	0	1	234	470	703	1.12e-105	375
ASV 989: Caulobacter	ASV 13: Brevundimonas	93.590	234	15	0	1	234	469	702	3.33e-102	364
ASV 989: Caulobacter	ASV 441: Methylobacterium	87.179	234	30	0	1	234	471	704	3.70e-76	277
ASV 989: Caulobacter	ASV 128: Methylobacterium	87.179	234	30	0	1	234	473	706	3.70e-76	277
ASV 989: Caulobacter	ASV 440: Methylobacterium	86.752	234	31	0	1	234	471	704	2.02e-74	271
ASV 989: Caulobacter	ASV 434: Methylobacterium	86.752	234	31	0	1	234	471	704	2.02e-74	271
ASV 989: Caulobacter	ASV 402: Methylobacterium	86.752	234	31	0	1	234	471	704	2.02e-74	271
ASV 989: Caulobacter	ASV 318: Bradyrhizobium	86.752	234	31	0	1	234	471	704	2.02e-74	271
ASV 989: Caulobacter	ASV 191: Methylobacterium	85.897	234	33	0	1	234	471	704	5.99e-71	260
ASV 989: Caulobacter	ASV 207: Methylobacterium	85.043	234	35	0	1	234	471	704	1.78e-67	248
ASV 990: Caulobacter	ASV 13: Brevundimonas	92.308	234	18	0	1	234	469	702	5.40e-97	346
ASV 990: Caulobacter	ASV 8: Brevundimonas	92.308	234	18	0	1	234	470	703	5.40e-97	346
ASV 991: Caulobacter	ASV 13: Brevundimonas	92.735	234	17	0	1	234	469	702	9.90e-99	352
ASV 991: Caulobacter	ASV 8: Brevundimonas	92.735	234	17	0	1	234	470	703	9.90e-99	352
ASV 991: Caulobacter	ASV 440: Methylobacterium	87.607	234	29	0	1	234	471	704	6.79e-78	283
ASV 991: Caulobacter	ASV 434: Methylobacterium	87.607	234	29	0	1	234	471	704	6.79e-78	283
ASV 991: Caulobacter	ASV 402: Methylobacterium	87.607	234	29	0	1	234	471	704	6.79e-78	283
ASV 991: Caulobacter	ASV 441: Methylobacterium	87.179	234	30	0	1	234	471	704	3.70e-76	277
ASV 991: Caulobacter	ASV 128: Methylobacterium	87.179	234	30	0	1	234	473	706	3.70e-76	277
ASV 991: Caulobacter	ASV 318: Bradyrhizobium	86.752	234	31	0	1	234	471	704	2.02e-74	271
ASV 991: Caulobacter	ASV 191: Methylobacterium	86.752	234	31	0	1	234	471	704	2.02e-74	271
ASV 991: Caulobacter	ASV 207: Methylobacterium	85.470	234	34	0	1	234	471	704	3.26e-69	254
ASV 995: Caulobacter	ASV 13: Brevundimonas	92.308	234	18	0	1	234	469	702	5.40e-97	346
ASV 995: Caulobacter	ASV 8: Brevundimonas	92.308	234	18	0	1	234	470	703	5.40e-97	346
ASV 995: Caulobacter	ASV 440: Methylobacterium	87.179	234	30	0	1	234	471	704	3.70e-76	277
ASV 995: Caulobacter	ASV 434: Methylobacterium	87.179	234	30	0	1	234	471	704	3.70e-76	277
ASV 995: Caulobacter	ASV 402: Methylobacterium	87.179	234	30	0	1	234	471	704	3.70e-76	277
ASV 995: Caulobacter	ASV 441: Methylobacterium	86.752	234	31	0	1	234	471	704	2.02e-74	271
ASV 995: Caulobacter	ASV 128: Methylobacterium	86.752	234	31	0	1	234	473	706	2.02e-74	271
ASV 995: Caulobacter	ASV 318: Bradyrhizobium	86.325	234	32	0	1	234	471	704	1.10e-72	266
ASV 995: Caulobacter	ASV 191: Methylobacterium	86.325	234	32	0	1	234	471	704	1.10e-72	266
ASV 995: Caulobacter	ASV 207: Methylobacterium	85.043	234	35	0	1	234	471	704	1.78e-67	248
ASV 996: Caulobacter	ASV 13: Brevundimonas	92.308	234	18	0	1	234	469	702	5.40e-97	346
ASV 996: Caulobacter	ASV 8: Brevundimonas	92.308	234	18	0	1	234	470	703	5.40e-97	346
ASV 996: Caulobacter	ASV 440: Methylobacterium	87.179	234	30	0	1	234	471	704	3.70e-76	277
ASV 996: Caulobacter	ASV 434: Methylobacterium	87.179	234	30	0	1	234	471	704	3.70e-76	277
ASV 996: Caulobacter	ASV 402: Methylobacterium	87.179	234	30	0	1	234	471	704	3.70e-76	277
ASV 996: Caulobacter	ASV 441: Methylobacterium	86.752	234	31	0	1	234	471	704	2.02e-74	271
ASV 996: Caulobacter	ASV 128: Methylobacterium	86.752	234	31	0	1	234	473	706	2.02e-74	271
ASV 996: Caulobacter	ASV 318: Bradyrhizobium	86.325	234	32	0	1	234	471	704	1.10e-72	266
ASV 996: Caulobacter	ASV 191: Methylobacterium	86.325	234	32	0	1	234	471	704	1.10e-72	266
ASV 996: Caulobacter	ASV 207: Methylobacterium	85.043	234	35	0	1	234	471	704	1.78e-67	248
ASV 997: Brevundimonas	ASV 8: Brevundimonas	99.573	234	1	0	1	234	470	703	1.64e-126	444
ASV 997: Brevundimonas	ASV 13: Brevundimonas	98.718	234	3	0	1	234	469	702	4.86e-123	433
ASV 997: Brevundimonas	ASV 440: Methylobacterium	88.034	234	28	0	1	234	471	704	1.25e-79	289
ASV 997: Brevundimonas	ASV 434: Methylobacterium	88.034	234	28	0	1	234	471	704	1.25e-79	289
ASV 997: Brevundimonas	ASV 402: Methylobacterium	88.034	234	28	0	1	234	471	704	1.25e-79	289
ASV 997: Brevundimonas	ASV 318: Bradyrhizobium	87.607	234	29	0	1	234	471	704	6.79e-78	283
ASV 997: Brevundimonas	ASV 441: Methylobacterium	87.179	234	30	0	1	234	471	704	3.70e-76	277
ASV 997: Brevundimonas	ASV 191: Methylobacterium	87.179	234	30	0	1	234	471	704	3.70e-76	277
ASV 997: Brevundimonas	ASV 128: Methylobacterium	87.179	234	30	0	1	234	473	706	3.70e-76	277
ASV 997: Brevundimonas	ASV 207: Methylobacterium	84.615	234	36	0	1	234	471	704	9.70e-66	242
ASV 998: Brevundimonas	ASV 8: Brevundimonas	99.573	234	1	0	1	234	470	703	1.64e-126	444
ASV 998: Brevundimonas	ASV 13: Brevundimonas	98.718	234	3	0	1	234	469	702	4.86e-123	433
ASV 999: Brevundimonas	ASV 8: Brevundimonas	99.573	234	1	0	1	234	470	703	1.64e-126	444
ASV 999: Brevundimonas	ASV 13: Brevundimonas	98.718	234	3	0	1	234	469	702	4.86e-123	433
ASV 999: Brevundimonas	ASV 440: Methylobacterium	88.034	234	28	0	1	234	471	704	1.25e-79	289
ASV 999: Brevundimonas	ASV 434: Methylobacterium	88.034	234	28	0	1	234	471	704	1.25e-79	289
ASV 999: Brevundimonas	ASV 402: Methylobacterium	88.034	234	28	0	1	234	471	704	1.25e-79	289
ASV 999: Brevundimonas	ASV 318: Bradyrhizobium	87.607	234	29	0	1	234	471	704	6.79e-78	283
ASV 999: Brevundimonas	ASV 441: Methylobacterium	87.179	234	30	0	1	234	471	704	3.70e-76	277
ASV 999: Brevundimonas	ASV 191: Methylobacterium	87.179	234	30	0	1	234	471	704	3.70e-76	277
ASV 999: Brevundimonas	ASV 128: Methylobacterium	87.179	234	30	0	1	234	473	706	3.70e-76	277
ASV 1003: Brevundimonas	ASV 8: Brevundimonas	99.573	234	1	0	1	234	470	703	1.64e-126	444
ASV 1003: Brevundimonas	ASV 13: Brevundimonas	98.718	234	3	0	1	234	469	702	4.86e-123	433
ASV 1003: Brevundimonas	ASV 440: Methylobacterium	88.034	234	28	0	1	234	471	704	1.25e-79	289
ASV 1003: Brevundimonas	ASV 434: Methylobacterium	88.034	234	28	0	1	234	471	704	1.25e-79	289
ASV 1003: Brevundimonas	ASV 402: Methylobacterium	88.034	234	28	0	1	234	471	704	1.25e-79	289
ASV 1003: Brevundimonas	ASV 318: Bradyrhizobium	87.607	234	29	0	1	234	471	704	6.79e-78	283
ASV 1003: Brevundimonas	ASV 441: Methylobacterium	87.179	234	30	0	1	234	471	704	3.70e-76	277
ASV 1003: Brevundimonas	ASV 191: Methylobacterium	87.179	234	30	0	1	234	471	704	3.70e-76	277
ASV 1003: Brevundimonas	ASV 128: Methylobacterium	87.179	234	30	0	1	234	473	706	3.70e-76	277
ASV 1004: Brevundimonas	ASV 8: Brevundimonas	99.573	234	1	0	1	234	470	703	1.64e-126	444
ASV 1004: Brevundimonas	ASV 13: Brevundimonas	98.718	234	3	0	1	234	469	702	4.86e-123	433
ASV 1004: Brevundimonas	ASV 440: Methylobacterium	88.034	234	28	0	1	234	471	704	1.25e-79	289
ASV 1004: Brevundimonas	ASV 434: Methylobacterium	88.034	234	28	0	1	234	471	704	1.25e-79	289
ASV 1004: Brevundimonas	ASV 402: Methylobacterium	88.034	234	28	0	1	234	471	704	1.25e-79	289
ASV 1004: Brevundimonas	ASV 318: Bradyrhizobium	87.607	234	29	0	1	234	471	704	6.79e-78	283
ASV 1004: Brevundimonas	ASV 441: Methylobacterium	87.179	234	30	0	1	234	471	704	3.70e-76	277
ASV 1004: Brevundimonas	ASV 191: Methylobacterium	87.179	234	30	0	1	234	471	704	3.70e-76	277
ASV 1004: Brevundimonas	ASV 128: Methylobacterium	87.179	234	30	0	1	234	473	706	3.70e-76	277
ASV 1004: Brevundimonas	ASV 207: Methylobacterium	84.615	234	36	0	1	234	471	704	9.70e-66	242
ASV 1005: Brevundimonas	ASV 8: Brevundimonas	99.573	234	1	0	1	234	470	703	1.64e-126	444
ASV 1005: Brevundimonas	ASV 13: Brevundimonas	98.718	234	3	0	1	234	469	702	4.86e-123	433
ASV 1005: Brevundimonas	ASV 440: Methylobacterium	88.034	234	28	0	1	234	471	704	1.25e-79	289
ASV 1005: Brevundimonas	ASV 434: Methylobacterium	88.034	234	28	0	1	234	471	704	1.25e-79	289
ASV 1005: Brevundimonas	ASV 402: Methylobacterium	88.034	234	28	0	1	234	471	704	1.25e-79	289
ASV 1005: Brevundimonas	ASV 318: Bradyrhizobium	87.607	234	29	0	1	234	471	704	6.79e-78	283
ASV 1005: Brevundimonas	ASV 441: Methylobacterium	87.179	234	30	0	1	234	471	704	3.70e-76	277
ASV 1005: Brevundimonas	ASV 191: Methylobacterium	87.179	234	30	0	1	234	471	704	3.70e-76	277
ASV 1005: Brevundimonas	ASV 128: Methylobacterium	87.179	234	30	0	1	234	473	706	3.70e-76	277
ASV 1005: Brevundimonas	ASV 207: Methylobacterium	84.615	234	36	0	1	234	471	704	9.70e-66	242
ASV 1006: Brevundimonas	ASV 8: Brevundimonas	99.573	234	1	0	1	234	470	703	1.64e-126	444
ASV 1006: Brevundimonas	ASV 13: Brevundimonas	98.718	234	3	0	1	234	469	702	4.86e-123	433
ASV 1006: Brevundimonas	ASV 440: Methylobacterium	88.034	234	28	0	1	234	471	704	1.25e-79	289
ASV 1006: Brevundimonas	ASV 434: Methylobacterium	88.034	234	28	0	1	234	471	704	1.25e-79	289
ASV 1006: Brevundimonas	ASV 402: Methylobacterium	88.034	234	28	0	1	234	471	704	1.25e-79	289
ASV 1006: Brevundimonas	ASV 318: Bradyrhizobium	87.607	234	29	0	1	234	471	704	6.79e-78	283
ASV 1006: Brevundimonas	ASV 441: Methylobacterium	87.179	234	30	0	1	234	471	704	3.70e-76	277
ASV 1006: Brevundimonas	ASV 191: Methylobacterium	87.179	234	30	0	1	234	471	704	3.70e-76	277
ASV 1006: Brevundimonas	ASV 128: Methylobacterium	87.179	234	30	0	1	234	473	706	3.70e-76	277
ASV 1006: Brevundimonas	ASV 207: Methylobacterium	84.615	234	36	0	1	234	471	704	9.70e-66	242
ASV 1007: Brevundimonas	ASV 8: Brevundimonas	99.573	234	1	0	1	234	470	703	1.64e-126	444
ASV 1007: Brevundimonas	ASV 13: Brevundimonas	98.718	234	3	0	1	234	469	702	4.86e-123	433
ASV 1007: Brevundimonas	ASV 440: Methylobacterium	88.034	234	28	0	1	234	471	704	1.25e-79	289
ASV 1007: Brevundimonas	ASV 434: Methylobacterium	88.034	234	28	0	1	234	471	704	1.25e-79	289
ASV 1007: Brevundimonas	ASV 402: Methylobacterium	88.034	234	28	0	1	234	471	704	1.25e-79	289
ASV 1007: Brevundimonas	ASV 318: Bradyrhizobium	87.607	234	29	0	1	234	471	704	6.79e-78	283
ASV 1007: Brevundimonas	ASV 441: Methylobacterium	87.179	234	30	0	1	234	471	704	3.70e-76	277
ASV 1007: Brevundimonas	ASV 191: Methylobacterium	87.179	234	30	0	1	234	471	704	3.70e-76	277
ASV 1007: Brevundimonas	ASV 128: Methylobacterium	87.179	234	30	0	1	234	473	706	3.70e-76	277
ASV 1007: Brevundimonas	ASV 207: Methylobacterium	84.615	234	36	0	1	234	471	704	9.70e-66	242
ASV 1008: Brevundimonas	ASV 8: Brevundimonas	99.573	234	1	0	1	234	470	703	1.64e-126	444
ASV 1008: Brevundimonas	ASV 13: Brevundimonas	98.718	234	3	0	1	234	469	702	4.86e-123	433
ASV 1008: Brevundimonas	ASV 440: Methylobacterium	88.462	234	27	0	1	234	471	704	2.29e-81	294
ASV 1008: Brevundimonas	ASV 434: Methylobacterium	88.462	234	27	0	1	234	471	704	2.29e-81	294
ASV 1008: Brevundimonas	ASV 402: Methylobacterium	88.462	234	27	0	1	234	471	704	2.29e-81	294
ASV 1008: Brevundimonas	ASV 318: Bradyrhizobium	87.607	234	29	0	1	234	471	704	6.79e-78	283
ASV 1008: Brevundimonas	ASV 191: Methylobacterium	87.607	234	29	0	1	234	471	704	6.79e-78	283
ASV 1008: Brevundimonas	ASV 441: Methylobacterium	87.179	234	30	0	1	234	471	704	3.70e-76	277
ASV 1008: Brevundimonas	ASV 128: Methylobacterium	87.179	234	30	0	1	234	473	706	3.70e-76	277
ASV 1008: Brevundimonas	ASV 207: Methylobacterium	85.043	234	35	0	1	234	471	704	1.78e-67	248
ASV 1009: Brevundimonas	ASV 8: Brevundimonas	98.291	234	4	0	1	234	470	703	2.65e-121	427
ASV 1009: Brevundimonas	ASV 13: Brevundimonas	97.436	234	6	0	1	234	469	702	7.87e-118	415
ASV 1009: Brevundimonas	ASV 440: Methylobacterium	88.462	234	27	0	1	234	471	704	2.29e-81	294
ASV 1009: Brevundimonas	ASV 434: Methylobacterium	88.462	234	27	0	1	234	471	704	2.29e-81	294
ASV 1009: Brevundimonas	ASV 402: Methylobacterium	88.462	234	27	0	1	234	471	704	2.29e-81	294
ASV 1009: Brevundimonas	ASV 318: Bradyrhizobium	88.034	234	28	0	1	234	471	704	1.25e-79	289
ASV 1009: Brevundimonas	ASV 441: Methylobacterium	87.607	234	29	0	1	234	471	704	6.79e-78	283
ASV 1009: Brevundimonas	ASV 191: Methylobacterium	87.607	234	29	0	1	234	471	704	6.79e-78	283
ASV 1009: Brevundimonas	ASV 128: Methylobacterium	87.607	234	29	0	1	234	473	706	6.79e-78	283
ASV 1009: Brevundimonas	ASV 207: Methylobacterium	85.043	234	35	0	1	234	471	704	1.78e-67	248
ASV 1010: Brevundimonas	ASV 8: Brevundimonas	99.573	234	1	0	1	234	470	703	1.64e-126	444
ASV 1010: Brevundimonas	ASV 13: Brevundimonas	98.718	234	3	0	1	234	469	702	4.86e-123	433
ASV 1010: Brevundimonas	ASV 440: Methylobacterium	88.462	234	27	0	1	234	471	704	2.29e-81	294
ASV 1010: Brevundimonas	ASV 434: Methylobacterium	88.462	234	27	0	1	234	471	704	2.29e-81	294
ASV 1010: Brevundimonas	ASV 402: Methylobacterium	88.462	234	27	0	1	234	471	704	2.29e-81	294
ASV 1010: Brevundimonas	ASV 318: Bradyrhizobium	88.034	234	28	0	1	234	471	704	1.25e-79	289
ASV 1010: Brevundimonas	ASV 441: Methylobacterium	87.607	234	29	0	1	234	471	704	6.79e-78	283
ASV 1010: Brevundimonas	ASV 191: Methylobacterium	87.607	234	29	0	1	234	471	704	6.79e-78	283
ASV 1010: Brevundimonas	ASV 128: Methylobacterium	87.607	234	29	0	1	234	473	706	6.79e-78	283
ASV 1010: Brevundimonas	ASV 207: Methylobacterium	85.043	234	35	0	1	234	471	704	1.78e-67	248
ASV 1011: Brevundimonas	ASV 13: Brevundimonas	97.436	234	6	0	1	234	469	702	7.87e-118	415
ASV 1011: Brevundimonas	ASV 8: Brevundimonas	96.581	234	8	0	1	234	470	703	2.34e-114	404
ASV 1011: Brevundimonas	ASV 318: Bradyrhizobium	88.462	234	27	0	1	234	471	704	2.29e-81	294
ASV 1011: Brevundimonas	ASV 440: Methylobacterium	86.325	234	32	0	1	234	471	704	1.10e-72	266
ASV 1011: Brevundimonas	ASV 434: Methylobacterium	86.325	234	32	0	1	234	471	704	1.10e-72	266
ASV 1011: Brevundimonas	ASV 402: Methylobacterium	86.325	234	32	0	1	234	471	704	1.10e-72	266
ASV 1011: Brevundimonas	ASV 191: Methylobacterium	85.897	234	33	0	1	234	471	704	5.99e-71	260
ASV 1011: Brevundimonas	ASV 441: Methylobacterium	85.470	234	34	0	1	234	471	704	3.26e-69	254
ASV 1011: Brevundimonas	ASV 128: Methylobacterium	85.470	234	34	0	1	234	473	706	3.26e-69	254
ASV 1011: Brevundimonas	ASV 207: Methylobacterium	83.333	234	39	0	1	234	471	704	1.57e-60	225
ASV 1012: Brevundimonas	ASV 13: Brevundimonas	96.581	234	8	0	1	234	469	702	2.34e-114	404
ASV 1012: Brevundimonas	ASV 8: Brevundimonas	95.726	234	10	0	1	234	470	703	6.94e-111	392
ASV 1012: Brevundimonas	ASV 318: Bradyrhizobium	87.607	234	29	0	1	234	471	704	6.79e-78	283
ASV 1012: Brevundimonas	ASV 440: Methylobacterium	85.897	234	33	0	1	234	471	704	5.99e-71	260
ASV 1012: Brevundimonas	ASV 434: Methylobacterium	85.897	234	33	0	1	234	471	704	5.99e-71	260
ASV 1012: Brevundimonas	ASV 402: Methylobacterium	85.897	234	33	0	1	234	471	704	5.99e-71	260
ASV 1012: Brevundimonas	ASV 191: Methylobacterium	85.470	234	34	0	1	234	471	704	3.26e-69	254
ASV 1012: Brevundimonas	ASV 441: Methylobacterium	84.615	234	36	0	1	234	471	704	9.70e-66	242
ASV 1012: Brevundimonas	ASV 128: Methylobacterium	84.615	234	36	0	1	234	473	706	9.70e-66	242
ASV 1012: Brevundimonas	ASV 207: Methylobacterium	82.906	234	40	0	1	234	471	704	8.55e-59	219
ASV 1013: Brevundimonas	ASV 13: Brevundimonas	97.009	234	7	0	1	234	469	702	4.29e-116	410
ASV 1013: Brevundimonas	ASV 8: Brevundimonas	96.154	234	9	0	1	234	470	703	1.27e-112	398
ASV 1013: Brevundimonas	ASV 318: Bradyrhizobium	88.034	234	28	0	1	234	471	704	1.25e-79	289
ASV 1013: Brevundimonas	ASV 440: Methylobacterium	85.897	234	33	0	1	234	471	704	5.99e-71	260
ASV 1013: Brevundimonas	ASV 434: Methylobacterium	85.897	234	33	0	1	234	471	704	5.99e-71	260
ASV 1013: Brevundimonas	ASV 402: Methylobacterium	85.897	234	33	0	1	234	471	704	5.99e-71	260
ASV 1013: Brevundimonas	ASV 191: Methylobacterium	85.470	234	34	0	1	234	471	704	3.26e-69	254
ASV 1013: Brevundimonas	ASV 441: Methylobacterium	85.043	234	35	0	1	234	471	704	1.78e-67	248
ASV 1013: Brevundimonas	ASV 128: Methylobacterium	85.043	234	35	0	1	234	473	706	1.78e-67	248
ASV 1013: Brevundimonas	ASV 207: Methylobacterium	82.906	234	40	0	1	234	471	704	8.55e-59	219
ASV 1014: Brevundimonas	ASV 13: Brevundimonas	95.726	234	10	0	1	234	469	702	6.94e-111	392
ASV 1014: Brevundimonas	ASV 8: Brevundimonas	94.872	234	12	0	1	234	470	703	2.06e-107	381
ASV 1014: Brevundimonas	ASV 318: Bradyrhizobium	87.607	234	29	0	1	234	471	704	6.79e-78	283
ASV 1014: Brevundimonas	ASV 440: Methylobacterium	86.325	234	32	0	1	234	471	704	1.10e-72	266
ASV 1014: Brevundimonas	ASV 434: Methylobacterium	86.325	234	32	0	1	234	471	704	1.10e-72	266
ASV 1014: Brevundimonas	ASV 402: Methylobacterium	86.325	234	32	0	1	234	471	704	1.10e-72	266
ASV 1014: Brevundimonas	ASV 191: Methylobacterium	85.897	234	33	0	1	234	471	704	5.99e-71	260
ASV 1014: Brevundimonas	ASV 441: Methylobacterium	85.470	234	34	0	1	234	471	704	3.26e-69	254
ASV 1014: Brevundimonas	ASV 128: Methylobacterium	85.470	234	34	0	1	234	473	706	3.26e-69	254
ASV 1014: Brevundimonas	ASV 207: Methylobacterium	82.479	234	41	0	1	234	471	704	4.66e-57	214
ASV 1015: Brevundimonas	ASV 13: Brevundimonas	96.154	234	9	0	1	234	469	702	1.27e-112	398
ASV 1015: Brevundimonas	ASV 8: Brevundimonas	95.299	234	11	0	1	234	470	703	3.78e-109	387
ASV 1015: Brevundimonas	ASV 318: Bradyrhizobium	88.034	234	28	0	1	234	471	704	1.25e-79	289
ASV 1015: Brevundimonas	ASV 440: Methylobacterium	86.752	234	31	0	1	234	471	704	2.02e-74	271
ASV 1015: Brevundimonas	ASV 434: Methylobacterium	86.752	234	31	0	1	234	471	704	2.02e-74	271
ASV 1015: Brevundimonas	ASV 402: Methylobacterium	86.752	234	31	0	1	234	471	704	2.02e-74	271
ASV 1015: Brevundimonas	ASV 191: Methylobacterium	86.325	234	32	0	1	234	471	704	1.10e-72	266
ASV 1015: Brevundimonas	ASV 441: Methylobacterium	85.897	234	33	0	1	234	471	704	5.99e-71	260
ASV 1015: Brevundimonas	ASV 128: Methylobacterium	85.897	234	33	0	1	234	473	706	5.99e-71	260
ASV 1015: Brevundimonas	ASV 207: Methylobacterium	83.761	234	38	0	1	234	471	704	2.88e-62	231
ASV 1016: Brevundimonas	ASV 13: Brevundimonas	93.590	234	15	0	1	234	469	702	3.33e-102	364
ASV 1016: Brevundimonas	ASV 8: Brevundimonas	92.735	234	17	0	1	234	470	703	9.90e-99	352
ASV 1016: Brevundimonas	ASV 318: Bradyrhizobium	88.889	234	26	0	1	234	471	704	4.20e-83	300
ASV 1016: Brevundimonas	ASV 441: Methylobacterium	85.043	234	35	0	1	234	471	704	1.78e-67	248
ASV 1016: Brevundimonas	ASV 128: Methylobacterium	85.043	234	35	0	1	234	473	706	1.78e-67	248
ASV 1016: Brevundimonas	ASV 440: Methylobacterium	84.615	234	36	0	1	234	471	704	9.70e-66	242
ASV 1016: Brevundimonas	ASV 434: Methylobacterium	84.615	234	36	0	1	234	471	704	9.70e-66	242
ASV 1016: Brevundimonas	ASV 402: Methylobacterium	84.615	234	36	0	1	234	471	704	9.70e-66	242
ASV 1016: Brevundimonas	ASV 191: Methylobacterium	84.188	234	37	0	1	234	471	704	5.28e-64	237
ASV 1017: Brevundimonas	ASV 13: Brevundimonas	94.444	234	13	0	1	234	469	702	1.12e-105	375
ASV 1017: Brevundimonas	ASV 8: Brevundimonas	93.590	234	15	0	1	234	470	703	3.33e-102	364
ASV 1017: Brevundimonas	ASV 318: Bradyrhizobium	88.889	234	26	0	1	234	471	704	4.20e-83	300
ASV 1017: Brevundimonas	ASV 441: Methylobacterium	85.470	234	34	0	1	234	471	704	3.26e-69	254
ASV 1017: Brevundimonas	ASV 128: Methylobacterium	85.470	234	34	0	1	234	473	706	3.26e-69	254
ASV 1017: Brevundimonas	ASV 440: Methylobacterium	85.043	234	35	0	1	234	471	704	1.78e-67	248
ASV 1017: Brevundimonas	ASV 434: Methylobacterium	85.043	234	35	0	1	234	471	704	1.78e-67	248
ASV 1017: Brevundimonas	ASV 402: Methylobacterium	85.043	234	35	0	1	234	471	704	1.78e-67	248
ASV 1017: Brevundimonas	ASV 191: Methylobacterium	84.615	234	36	0	1	234	471	704	9.70e-66	242
ASV 1018: Brevundimonas	ASV 13: Brevundimonas	97.436	234	6	0	1	234	469	702	7.87e-118	415
ASV 1018: Brevundimonas	ASV 8: Brevundimonas	96.581	234	8	0	1	234	470	703	2.34e-114	404
ASV 1018: Brevundimonas	ASV 318: Bradyrhizobium	87.607	234	29	0	1	234	471	704	6.79e-78	283
ASV 1018: Brevundimonas	ASV 440: Methylobacterium	85.897	234	33	0	1	234	471	704	5.99e-71	260
ASV 1018: Brevundimonas	ASV 434: Methylobacterium	85.897	234	33	0	1	234	471	704	5.99e-71	260
ASV 1018: Brevundimonas	ASV 402: Methylobacterium	85.897	234	33	0	1	234	471	704	5.99e-71	260
ASV 1018: Brevundimonas	ASV 191: Methylobacterium	85.470	234	34	0	1	234	471	704	3.26e-69	254
ASV 1018: Brevundimonas	ASV 441: Methylobacterium	85.043	234	35	0	1	234	471	704	1.78e-67	248
ASV 1018: Brevundimonas	ASV 128: Methylobacterium	85.043	234	35	0	1	234	473	706	1.78e-67	248
ASV 1018: Brevundimonas	ASV 207: Methylobacterium	82.906	234	40	0	1	234	471	704	8.55e-59	219
ASV 1019: Brevundimonas: sp.	ASV 13: Brevundimonas	99.573	234	1	0	1	234	469	702	1.64e-126	444
ASV 1019: Brevundimonas: sp.	ASV 8: Brevundimonas	98.718	234	3	0	1	234	470	703	4.86e-123	433
ASV 1019: Brevundimonas: sp.	ASV 440: Methylobacterium	88.034	234	28	0	1	234	471	704	1.25e-79	289
ASV 1019: Brevundimonas: sp.	ASV 434: Methylobacterium	88.034	234	28	0	1	234	471	704	1.25e-79	289
ASV 1019: Brevundimonas: sp.	ASV 402: Methylobacterium	88.034	234	28	0	1	234	471	704	1.25e-79	289
ASV 1019: Brevundimonas: sp.	ASV 191: Methylobacterium	87.607	234	29	0	1	234	471	704	6.79e-78	283
ASV 1019: Brevundimonas: sp.	ASV 441: Methylobacterium	87.179	234	30	0	1	234	471	704	3.70e-76	277
ASV 1019: Brevundimonas: sp.	ASV 318: Bradyrhizobium	87.179	234	30	0	1	234	471	704	3.70e-76	277
ASV 1019: Brevundimonas: sp.	ASV 128: Methylobacterium	87.179	234	30	0	1	234	473	706	3.70e-76	277
ASV 1019: Brevundimonas: sp.	ASV 207: Methylobacterium	85.043	234	35	0	1	234	471	704	1.78e-67	248
ASV 1020: Brevundimonas: sp.	ASV 13: Brevundimonas	99.145	234	2	0	1	234	469	702	8.92e-125	439
ASV 1020: Brevundimonas: sp.	ASV 8: Brevundimonas	98.291	234	4	0	1	234	470	703	2.65e-121	427
ASV 1020: Brevundimonas: sp.	ASV 440: Methylobacterium	87.607	234	29	0	1	234	471	704	6.79e-78	283
ASV 1020: Brevundimonas: sp.	ASV 434: Methylobacterium	87.607	234	29	0	1	234	471	704	6.79e-78	283
ASV 1020: Brevundimonas: sp.	ASV 402: Methylobacterium	87.607	234	29	0	1	234	471	704	6.79e-78	283
ASV 1020: Brevundimonas: sp.	ASV 191: Methylobacterium	87.179	234	30	0	1	234	471	704	3.70e-76	277
ASV 1020: Brevundimonas: sp.	ASV 441: Methylobacterium	86.752	234	31	0	1	234	471	704	2.02e-74	271
ASV 1020: Brevundimonas: sp.	ASV 318: Bradyrhizobium	86.752	234	31	0	1	234	471	704	2.02e-74	271
ASV 1020: Brevundimonas: sp.	ASV 128: Methylobacterium	86.752	234	31	0	1	234	473	706	2.02e-74	271
ASV 1020: Brevundimonas: sp.	ASV 207: Methylobacterium	84.615	234	36	0	1	234	471	704	9.70e-66	242
ASV 1021: Brevundimonas	ASV 13: Brevundimonas	97.863	234	5	0	1	234	469	702	1.44e-119	421
ASV 1021: Brevundimonas	ASV 8: Brevundimonas	97.009	234	7	0	1	234	470	703	4.29e-116	410
ASV 1021: Brevundimonas	ASV 440: Methylobacterium	88.889	234	26	0	1	234	471	704	4.20e-83	300
ASV 1021: Brevundimonas	ASV 434: Methylobacterium	88.889	234	26	0	1	234	471	704	4.20e-83	300
ASV 1021: Brevundimonas	ASV 402: Methylobacterium	88.889	234	26	0	1	234	471	704	4.20e-83	300
ASV 1021: Brevundimonas	ASV 191: Methylobacterium	88.462	234	27	0	1	234	471	704	2.29e-81	294
ASV 1021: Brevundimonas	ASV 441: Methylobacterium	88.034	234	28	0	1	234	471	704	1.25e-79	289
ASV 1021: Brevundimonas	ASV 318: Bradyrhizobium	88.034	234	28	0	1	234	471	704	1.25e-79	289
ASV 1021: Brevundimonas	ASV 128: Methylobacterium	88.034	234	28	0	1	234	473	706	1.25e-79	289
ASV 1021: Brevundimonas	ASV 207: Methylobacterium	85.897	234	33	0	1	234	471	704	5.99e-71	260
ASV 1022: Brevundimonas	ASV 13: Brevundimonas	100.000	234	0	0	1	234	469	702	3.00e-128	450
ASV 1022: Brevundimonas	ASV 8: Brevundimonas	99.145	234	2	0	1	234	470	703	8.92e-125	439
ASV 1022: Brevundimonas	ASV 440: Methylobacterium	88.462	234	27	0	1	234	471	704	2.29e-81	294
ASV 1022: Brevundimonas	ASV 434: Methylobacterium	88.462	234	27	0	1	234	471	704	2.29e-81	294
ASV 1022: Brevundimonas	ASV 402: Methylobacterium	88.462	234	27	0	1	234	471	704	2.29e-81	294
ASV 1022: Brevundimonas	ASV 441: Methylobacterium	87.607	234	29	0	1	234	471	704	6.79e-78	283
ASV 1022: Brevundimonas	ASV 191: Methylobacterium	87.607	234	29	0	1	234	471	704	6.79e-78	283
ASV 1022: Brevundimonas	ASV 128: Methylobacterium	87.607	234	29	0	1	234	473	706	6.79e-78	283
ASV 1022: Brevundimonas	ASV 318: Bradyrhizobium	87.179	234	30	0	1	234	471	704	3.70e-76	277
ASV 1022: Brevundimonas	ASV 207: Methylobacterium	85.043	234	35	0	1	234	471	704	1.78e-67	248
ASV 1023: Caulobacteraceae	ASV 8: Brevundimonas	91.880	234	19	0	1	234	470	703	2.94e-95	341
ASV 1023: Caulobacteraceae	ASV 13: Brevundimonas	91.026	234	21	0	1	234	469	702	8.73e-92	329
ASV 1023: Caulobacteraceae	ASV 318: Bradyrhizobium	88.462	234	27	0	1	234	471	704	2.29e-81	294
ASV 1023: Caulobacteraceae	ASV 441: Methylobacterium	87.179	234	30	0	1	234	471	704	3.70e-76	277
ASV 1023: Caulobacteraceae	ASV 128: Methylobacterium	87.179	234	30	0	1	234	473	706	3.70e-76	277
ASV 1023: Caulobacteraceae	ASV 440: Methylobacterium	86.752	234	31	0	1	234	471	704	2.02e-74	271
ASV 1023: Caulobacteraceae	ASV 434: Methylobacterium	86.752	234	31	0	1	234	471	704	2.02e-74	271
ASV 1023: Caulobacteraceae	ASV 402: Methylobacterium	86.752	234	31	0	1	234	471	704	2.02e-74	271
ASV 1023: Caulobacteraceae	ASV 191: Methylobacterium	86.325	234	32	0	1	234	471	704	1.10e-72	266
ASV 1023: Caulobacteraceae	ASV 207: Methylobacterium	85.470	234	34	0	1	234	471	704	3.26e-69	254
ASV 1024: PMMR1	ASV 8: Brevundimonas	90.598	234	22	0	1	234	470	703	4.76e-90	323
ASV 1024: PMMR1	ASV 13: Brevundimonas	89.744	234	24	0	1	234	469	702	1.41e-86	312
ASV 1024: PMMR1	ASV 191: Methylobacterium	86.752	234	31	0	1	234	471	704	2.02e-74	271
ASV 1024: PMMR1	ASV 440: Methylobacterium	85.897	234	33	0	1	234	471	704	5.99e-71	260
ASV 1024: PMMR1	ASV 434: Methylobacterium	85.897	234	33	0	1	234	471	704	5.99e-71	260
ASV 1024: PMMR1	ASV 402: Methylobacterium	85.897	234	33	0	1	234	471	704	5.99e-71	260
ASV 1024: PMMR1	ASV 318: Bradyrhizobium	85.470	234	34	0	1	234	471	704	3.26e-69	254
ASV 1024: PMMR1	ASV 441: Methylobacterium	84.615	234	36	0	1	234	471	704	9.70e-66	242
ASV 1024: PMMR1	ASV 128: Methylobacterium	84.615	234	36	0	1	234	473	706	9.70e-66	242
ASV 1024: PMMR1	ASV 207: Methylobacterium	84.188	234	37	0	1	234	471	704	5.28e-64	237
ASV 1025: Asticcacaulis	ASV 13: Brevundimonas	91.880	234	19	0	1	234	469	702	2.94e-95	341
ASV 1025: Asticcacaulis	ASV 8: Brevundimonas	91.026	234	21	0	1	234	470	703	8.73e-92	329
ASV 1025: Asticcacaulis	ASV 440: Methylobacterium	86.752	234	31	0	1	234	471	704	2.02e-74	271
ASV 1025: Asticcacaulis	ASV 434: Methylobacterium	86.752	234	31	0	1	234	471	704	2.02e-74	271
ASV 1025: Asticcacaulis	ASV 402: Methylobacterium	86.752	234	31	0	1	234	471	704	2.02e-74	271
ASV 1025: Asticcacaulis	ASV 441: Methylobacterium	86.325	234	32	0	1	234	471	704	1.10e-72	266
ASV 1025: Asticcacaulis	ASV 191: Methylobacterium	86.325	234	32	0	1	234	471	704	1.10e-72	266
ASV 1025: Asticcacaulis	ASV 128: Methylobacterium	86.325	234	32	0	1	234	473	706	1.10e-72	266
ASV 1026: Asticcacaulis	ASV 13: Brevundimonas	91.453	234	20	0	1	234	469	702	1.60e-93	335
ASV 1026: Asticcacaulis	ASV 8: Brevundimonas	90.598	234	22	0	1	234	470	703	4.76e-90	323
ASV 1026: Asticcacaulis	ASV 440: Methylobacterium	85.897	234	33	0	1	234	471	704	5.99e-71	260
ASV 1026: Asticcacaulis	ASV 434: Methylobacterium	85.897	234	33	0	1	234	471	704	5.99e-71	260
ASV 1026: Asticcacaulis	ASV 402: Methylobacterium	85.897	234	33	0	1	234	471	704	5.99e-71	260
ASV 1026: Asticcacaulis	ASV 191: Methylobacterium	85.470	234	34	0	1	234	471	704	3.26e-69	254
ASV 1026: Asticcacaulis	ASV 441: Methylobacterium	85.043	234	35	0	1	234	471	704	1.78e-67	248
ASV 1026: Asticcacaulis	ASV 128: Methylobacterium	85.043	234	35	0	1	234	473	706	1.78e-67	248
ASV 1026: Asticcacaulis	ASV 318: Bradyrhizobium	82.906	234	40	0	1	234	471	704	8.55e-59	219
ASV 1027: Asticcacaulis	ASV 13: Brevundimonas	89.744	234	24	0	1	234	469	702	1.41e-86	312
ASV 1027: Asticcacaulis	ASV 8: Brevundimonas	88.889	234	26	0	1	234	470	703	4.20e-83	300
ASV 1027: Asticcacaulis	ASV 8: Brevundimonas	88.889	234	26	0	1	234	470	703	4.20e-83	300
ASV 1027: Asticcacaulis	ASV 440: Methylobacterium	86.325	234	32	0	1	234	471	704	1.10e-72	266
ASV 1027: Asticcacaulis	ASV 434: Methylobacterium	86.325	234	32	0	1	234	471	704	1.10e-72	266
ASV 1027: Asticcacaulis	ASV 402: Methylobacterium	86.325	234	32	0	1	234	471	704	1.10e-72	266
ASV 1027: Asticcacaulis	ASV 191: Methylobacterium	85.897	234	33	0	1	234	471	704	5.99e-71	260
ASV 1027: Asticcacaulis	ASV 441: Methylobacterium	85.470	234	34	0	1	234	471	704	3.26e-69	254
ASV 1027: Asticcacaulis	ASV 128: Methylobacterium	85.470	234	34	0	1	234	473	706	3.26e-69	254
ASV 1027: Asticcacaulis	ASV 318: Bradyrhizobium	82.906	234	40	0	1	234	471	704	8.55e-59	219
ASV 1027: Asticcacaulis	ASV 207: Methylobacterium	82.906	234	40	0	1	234	471	704	8.55e-59	219
ASV 1028: Caulobacteraceae	ASV 8: Brevundimonas	94.872	234	12	0	1	234	470	703	2.06e-107	381
ASV 1028: Caulobacteraceae	ASV 13: Brevundimonas	94.017	234	14	0	1	234	469	702	6.12e-104	369
ASV 1028: Caulobacteraceae	ASV 440: Methylobacterium	88.034	234	28	0	1	234	471	704	1.25e-79	289
ASV 1028: Caulobacteraceae	ASV 434: Methylobacterium	88.034	234	28	0	1	234	471	704	1.25e-79	289
ASV 1028: Caulobacteraceae	ASV 402: Methylobacterium	88.034	234	28	0	1	234	471	704	1.25e-79	289
ASV 1028: Caulobacteraceae	ASV 318: Bradyrhizobium	87.179	234	30	0	1	234	471	704	3.70e-76	277
ASV 1028: Caulobacteraceae	ASV 191: Methylobacterium	87.179	234	30	0	1	234	471	704	3.70e-76	277
ASV 1028: Caulobacteraceae	ASV 441: Methylobacterium	86.752	234	31	0	1	234	471	704	2.02e-74	271
ASV 1028: Caulobacteraceae	ASV 207: Methylobacterium	86.752	234	31	0	1	234	471	704	2.02e-74	271
ASV 1028: Caulobacteraceae	ASV 128: Methylobacterium	86.752	234	31	0	1	234	473	706	2.02e-74	271
ASV 1029: Caulobacteraceae	ASV 8: Brevundimonas	93.162	234	16	0	1	234	470	703	1.82e-100	358
ASV 1029: Caulobacteraceae	ASV 13: Brevundimonas	92.308	234	18	0	1	234	469	702	5.40e-97	346
ASV 1029: Caulobacteraceae	ASV 440: Methylobacterium	86.752	234	31	0	1	234	471	704	2.02e-74	271
ASV 1029: Caulobacteraceae	ASV 434: Methylobacterium	86.752	234	31	0	1	234	471	704	2.02e-74	271
ASV 1029: Caulobacteraceae	ASV 402: Methylobacterium	86.752	234	31	0	1	234	471	704	2.02e-74	271
ASV 1029: Caulobacteraceae	ASV 191: Methylobacterium	85.897	234	33	0	1	234	471	704	5.99e-71	260
ASV 1029: Caulobacteraceae	ASV 441: Methylobacterium	85.470	234	34	0	1	234	471	704	3.26e-69	254
ASV 1029: Caulobacteraceae	ASV 318: Bradyrhizobium	85.470	234	34	0	1	234	471	704	3.26e-69	254
ASV 1029: Caulobacteraceae	ASV 207: Methylobacterium	85.470	234	34	0	1	234	471	704	3.26e-69	254
ASV 1029: Caulobacteraceae	ASV 128: Methylobacterium	85.470	234	34	0	1	234	473	706	3.26e-69	254
ASV 1030: Beijerinckiaceae	ASV 350: Bacillus	80.342	234	46	0	1	234	532	765	2.24e-48	185
ASV 1030: Beijerinckiaceae	ASV 58: Bacillus	80.342	234	46	0	1	234	531	764	2.24e-48	185
ASV 1030: Beijerinckiaceae	ASV 57: Bacillus	80.342	234	46	0	1	234	531	764	2.24e-48	185
ASV 1030: Beijerinckiaceae	ASV 44: Bacillus	80.342	234	46	0	1	234	531	764	2.24e-48	185
ASV 1030: Beijerinckiaceae	ASV 41: Bacillus	80.342	234	46	0	1	234	531	764	2.24e-48	185
ASV 1030: Beijerinckiaceae	ASV 38: Bacillus	80.342	234	46	0	1	234	531	764	2.24e-48	185
ASV 1030: Beijerinckiaceae	ASV 9: Bacillus	80.342	234	46	0	1	234	531	764	2.24e-48	185
ASV 1030: Beijerinckiaceae	ASV 436: Bacillus	79.915	234	47	0	1	234	532	765	1.22e-46	179
ASV 1030: Beijerinckiaceae	ASV 349: Bacillus	79.915	234	47	0	1	234	532	765	1.22e-46	179
ASV 1030: Beijerinckiaceae	ASV 347: Bacillus	79.915	234	47	0	1	234	532	765	1.22e-46	179
ASV 1030: Beijerinckiaceae	ASV 335: Bacillus	79.915	234	47	0	1	234	532	765	1.22e-46	179
ASV 1030: Beijerinckiaceae	ASV 333: Bacillus	79.915	234	47	0	1	234	532	765	1.22e-46	179
ASV 1030: Beijerinckiaceae	ASV 320: Bacillus	79.915	234	47	0	1	234	532	765	1.22e-46	179
ASV 1030: Beijerinckiaceae	ASV 248: Bacillus	79.915	234	47	0	1	234	532	765	1.22e-46	179
ASV 1030: Beijerinckiaceae	ASV 199: Bacillus	79.915	234	47	0	1	234	532	765	1.22e-46	179
ASV 1031: Beijerinckiaceae	ASV 207: Methylobacterium	91.026	234	21	0	1	234	471	704	8.73e-92	329
ASV 1031: Beijerinckiaceae	ASV 440: Methylobacterium	89.316	234	25	0	1	234	471	704	7.70e-85	306
ASV 1031: Beijerinckiaceae	ASV 434: Methylobacterium	89.316	234	25	0	1	234	471	704	7.70e-85	306
ASV 1031: Beijerinckiaceae	ASV 402: Methylobacterium	89.316	234	25	0	1	234	471	704	7.70e-85	306
ASV 1031: Beijerinckiaceae	ASV 191: Methylobacterium	89.316	234	25	0	1	234	471	704	7.70e-85	306
ASV 1031: Beijerinckiaceae	ASV 441: Methylobacterium	88.889	234	26	0	1	234	471	704	4.20e-83	300
ASV 1031: Beijerinckiaceae	ASV 318: Bradyrhizobium	88.889	234	26	0	1	234	471	704	4.20e-83	300
ASV 1031: Beijerinckiaceae	ASV 128: Methylobacterium	88.889	234	26	0	1	234	473	706	4.20e-83	300
ASV 1031: Beijerinckiaceae	ASV 13: Brevundimonas	88.034	234	28	0	1	234	469	702	1.25e-79	289
ASV 1031: Beijerinckiaceae	ASV 8: Brevundimonas	88.034	234	28	0	1	234	470	703	1.25e-79	289
ASV 1032: Beijerinckiaceae	ASV 207: Methylobacterium	91.880	234	19	0	1	234	471	704	2.94e-95	341
ASV 1032: Beijerinckiaceae	ASV 440: Methylobacterium	91.026	234	21	0	1	234	471	704	8.73e-92	329
ASV 1032: Beijerinckiaceae	ASV 434: Methylobacterium	91.026	234	21	0	1	234	471	704	8.73e-92	329
ASV 1032: Beijerinckiaceae	ASV 402: Methylobacterium	91.026	234	21	0	1	234	471	704	8.73e-92	329
ASV 1032: Beijerinckiaceae	ASV 191: Methylobacterium	91.026	234	21	0	1	234	471	704	8.73e-92	329
ASV 1032: Beijerinckiaceae	ASV 318: Bradyrhizobium	88.462	234	27	0	1	234	471	704	2.29e-81	294
ASV 1032: Beijerinckiaceae	ASV 441: Methylobacterium	87.607	234	29	0	1	234	471	704	6.79e-78	283
ASV 1032: Beijerinckiaceae	ASV 128: Methylobacterium	87.607	234	29	0	1	234	473	706	6.79e-78	283
ASV 1032: Beijerinckiaceae	ASV 13: Brevundimonas	86.752	234	31	0	1	234	469	702	2.02e-74	271
ASV 1032: Beijerinckiaceae	ASV 8: Brevundimonas	86.752	234	31	0	1	234	470	703	2.02e-74	271
ASV 1033: Methylobacterium-Methylorubrum	ASV 191: Methylobacterium	96.154	234	9	0	1	234	471	704	1.27e-112	398
ASV 1033: Methylobacterium-Methylorubrum	ASV 440: Methylobacterium	95.726	234	10	0	1	234	471	704	6.94e-111	392
ASV 1033: Methylobacterium-Methylorubrum	ASV 434: Methylobacterium	95.726	234	10	0	1	234	471	704	6.94e-111	392
ASV 1033: Methylobacterium-Methylorubrum	ASV 402: Methylobacterium	95.726	234	10	0	1	234	471	704	6.94e-111	392
ASV 1033: Methylobacterium-Methylorubrum	ASV 441: Methylobacterium	92.308	234	18	0	1	234	471	704	5.40e-97	346
ASV 1033: Methylobacterium-Methylorubrum	ASV 128: Methylobacterium	92.308	234	18	0	1	234	473	706	5.40e-97	346
ASV 1033: Methylobacterium-Methylorubrum	ASV 207: Methylobacterium	91.453	234	20	0	1	234	471	704	1.60e-93	335
ASV 1033: Methylobacterium-Methylorubrum	ASV 318: Bradyrhizobium	87.607	234	29	0	1	234	471	704	6.79e-78	283
ASV 1033: Methylobacterium-Methylorubrum	ASV 8: Brevundimonas	87.179	234	30	0	1	234	470	703	3.70e-76	277
ASV 1033: Methylobacterium-Methylorubrum	ASV 13: Brevundimonas	86.752	234	31	0	1	234	469	702	2.02e-74	271
ASV 1034: Methylobacterium-Methylorubrum	ASV 440: Methylobacterium	99.573	234	1	0	1	234	471	704	1.64e-126	444
ASV 1034: Methylobacterium-Methylorubrum	ASV 434: Methylobacterium	99.573	234	1	0	1	234	471	704	1.64e-126	444
ASV 1034: Methylobacterium-Methylorubrum	ASV 402: Methylobacterium	99.573	234	1	0	1	234	471	704	1.64e-126	444
ASV 1034: Methylobacterium-Methylorubrum	ASV 191: Methylobacterium	98.718	234	3	0	1	234	471	704	4.86e-123	433
ASV 1034: Methylobacterium-Methylorubrum	ASV 441: Methylobacterium	96.154	234	9	0	1	234	471	704	1.27e-112	398
ASV 1034: Methylobacterium-Methylorubrum	ASV 128: Methylobacterium	96.154	234	9	0	1	234	473	706	1.27e-112	398
ASV 1034: Methylobacterium-Methylorubrum	ASV 207: Methylobacterium	91.453	234	20	0	1	234	471	704	1.60e-93	335
ASV 1034: Methylobacterium-Methylorubrum	ASV 13: Brevundimonas	88.034	234	28	0	1	234	469	702	1.25e-79	289
ASV 1034: Methylobacterium-Methylorubrum	ASV 8: Brevundimonas	88.034	234	28	0	1	234	470	703	1.25e-79	289
ASV 1034: Methylobacterium-Methylorubrum	ASV 318: Bradyrhizobium	87.607	234	29	0	1	234	471	704	6.79e-78	283
ASV 1035: Methylobacterium-Methylorubrum	ASV 440: Methylobacterium	95.726	234	10	0	1	234	471	704	6.94e-111	392
ASV 1035: Methylobacterium-Methylorubrum	ASV 434: Methylobacterium	95.726	234	10	0	1	234	471	704	6.94e-111	392
ASV 1035: Methylobacterium-Methylorubrum	ASV 402: Methylobacterium	95.726	234	10	0	1	234	471	704	6.94e-111	392
ASV 1035: Methylobacterium-Methylorubrum	ASV 191: Methylobacterium	95.299	234	11	0	1	234	471	704	3.78e-109	387
ASV 1035: Methylobacterium-Methylorubrum	ASV 441: Methylobacterium	94.444	234	13	0	1	234	471	704	1.12e-105	375
ASV 1035: Methylobacterium-Methylorubrum	ASV 128: Methylobacterium	94.444	234	13	0	1	234	473	706	1.12e-105	375
ASV 1035: Methylobacterium-Methylorubrum	ASV 207: Methylobacterium	89.316	234	25	0	1	234	471	704	7.70e-85	306
ASV 1035: Methylobacterium-Methylorubrum	ASV 13: Brevundimonas	87.179	234	30	0	1	234	469	702	3.70e-76	277
ASV 1035: Methylobacterium-Methylorubrum	ASV 8: Brevundimonas	87.179	234	30	0	1	234	470	703	3.70e-76	277
ASV 1035: Methylobacterium-Methylorubrum	ASV 318: Bradyrhizobium	85.043	234	35	0	1	234	471	704	1.78e-67	248
ASV 1036: Methylobacterium-Methylorubrum	ASV 440: Methylobacterium	96.154	234	9	0	1	234	471	704	1.27e-112	398
ASV 1036: Methylobacterium-Methylorubrum	ASV 434: Methylobacterium	96.154	234	9	0	1	234	471	704	1.27e-112	398
ASV 1036: Methylobacterium-Methylorubrum	ASV 402: Methylobacterium	96.154	234	9	0	1	234	471	704	1.27e-112	398
ASV 1036: Methylobacterium-Methylorubrum	ASV 191: Methylobacterium	95.726	234	10	0	1	234	471	704	6.94e-111	392
ASV 1036: Methylobacterium-Methylorubrum	ASV 441: Methylobacterium	94.872	234	12	0	1	234	471	704	2.06e-107	381
ASV 1036: Methylobacterium-Methylorubrum	ASV 128: Methylobacterium	94.872	234	12	0	1	234	473	706	2.06e-107	381
ASV 1036: Methylobacterium-Methylorubrum	ASV 207: Methylobacterium	89.744	234	24	0	1	234	471	704	1.41e-86	312
ASV 1036: Methylobacterium-Methylorubrum	ASV 13: Brevundimonas	87.607	234	29	0	1	234	469	702	6.79e-78	283
ASV 1036: Methylobacterium-Methylorubrum	ASV 8: Brevundimonas	87.607	234	29	0	1	234	470	703	6.79e-78	283
ASV 1036: Methylobacterium-Methylorubrum	ASV 318: Bradyrhizobium	85.470	234	34	0	1	234	471	704	3.26e-69	254
ASV 1037: Methylobacterium-Methylorubrum	ASV 440: Methylobacterium	97.863	234	5	0	1	234	471	704	1.44e-119	421
ASV 1037: Methylobacterium-Methylorubrum	ASV 434: Methylobacterium	97.863	234	5	0	1	234	471	704	1.44e-119	421
ASV 1037: Methylobacterium-Methylorubrum	ASV 402: Methylobacterium	97.863	234	5	0	1	234	471	704	1.44e-119	421
ASV 1037: Methylobacterium-Methylorubrum	ASV 441: Methylobacterium	97.436	234	6	0	1	234	471	704	7.87e-118	415
ASV 1037: Methylobacterium-Methylorubrum	ASV 128: Methylobacterium	97.436	234	6	0	1	234	473	706	7.87e-118	415
ASV 1037: Methylobacterium-Methylorubrum	ASV 191: Methylobacterium	96.154	234	9	0	1	234	471	704	1.27e-112	398
ASV 1037: Methylobacterium-Methylorubrum	ASV 207: Methylobacterium	91.880	234	19	0	1	234	471	704	2.94e-95	341
ASV 1037: Methylobacterium-Methylorubrum	ASV 13: Brevundimonas	88.462	234	27	0	1	234	469	702	2.29e-81	294
ASV 1037: Methylobacterium-Methylorubrum	ASV 8: Brevundimonas	88.462	234	27	0	1	234	470	703	2.29e-81	294
ASV 1037: Methylobacterium-Methylorubrum	ASV 318: Bradyrhizobium	87.607	234	29	0	1	234	471	704	6.79e-78	283
ASV 1038: Methylobacterium-Methylorubrum	ASV 431: Enterobacter	82.051	234	42	0	1	234	524	757	2.54e-55	208
ASV 1038: Methylobacterium-Methylorubrum	ASV 417: Klebsiella	82.051	234	42	0	1	234	524	757	2.54e-55	208
ASV 1038: Methylobacterium-Methylorubrum	ASV 413: Klebsiella	82.051	234	42	0	1	234	524	757	2.54e-55	208
ASV 1038: Methylobacterium-Methylorubrum	ASV 411: Klebsiella	82.051	234	42	0	1	234	524	757	2.54e-55	208
ASV 1038: Methylobacterium-Methylorubrum	ASV 401: Klebsiella	82.051	234	42	0	1	234	524	757	2.54e-55	208
ASV 1038: Methylobacterium-Methylorubrum	ASV 395: Klebsiella	82.051	234	42	0	1	234	524	757	2.54e-55	208
ASV 1038: Methylobacterium-Methylorubrum	ASV 392: Enterobacter	82.051	234	42	0	1	234	524	757	2.54e-55	208
ASV 1038: Methylobacterium-Methylorubrum	ASV 389: Esherichica/Shigella	82.051	234	42	0	1	234	526	759	2.54e-55	208
ASV 1038: Methylobacterium-Methylorubrum	ASV 388: Klebsiella	82.051	234	42	0	1	234	524	757	2.54e-55	208
ASV 1038: Methylobacterium-Methylorubrum	ASV 378: Klebsiella	82.051	234	42	0	1	234	524	757	2.54e-55	208
ASV 1038: Methylobacterium-Methylorubrum	ASV 375: Klebsiella	82.051	234	42	0	1	234	524	757	2.54e-55	208
ASV 1038: Methylobacterium-Methylorubrum	ASV 372: Enterobacter	82.051	234	42	0	1	234	524	757	2.54e-55	208
ASV 1038: Methylobacterium-Methylorubrum	ASV 365: Esherichica/Shigella	82.051	234	42	0	1	234	526	759	2.54e-55	208
ASV 1038: Methylobacterium-Methylorubrum	ASV 360: Enterobacter	82.051	234	42	0	1	234	524	757	2.54e-55	208
ASV 1038: Methylobacterium-Methylorubrum	ASV 346: Esherichica/Shigella	82.051	234	42	0	1	234	526	759	2.54e-55	208
ASV 1038: Methylobacterium-Methylorubrum	ASV 345: Esherichica/Shigella	82.051	234	42	0	1	234	526	759	2.54e-55	208
ASV 1038: Methylobacterium-Methylorubrum	ASV 340: Esherichica/Shigella	82.051	234	42	0	1	234	526	759	2.54e-55	208
ASV 1038: Methylobacterium-Methylorubrum	ASV 327: Klebsiella	82.051	234	42	0	1	234	524	757	2.54e-55	208
ASV 1038: Methylobacterium-Methylorubrum	ASV 308: Esherichica/Shigella	82.051	234	42	0	1	234	526	759	2.54e-55	208
ASV 1038: Methylobacterium-Methylorubrum	ASV 301: Esherichica/Shigella	82.051	234	42	0	1	234	526	759	2.54e-55	208
ASV 1038: Methylobacterium-Methylorubrum	ASV 293: Esherichica/Shigella	82.051	234	42	0	1	234	526	759	2.54e-55	208
ASV 1038: Methylobacterium-Methylorubrum	ASV 291: Esherichica/Shigella	82.051	234	42	0	1	234	526	759	2.54e-55	208
ASV 1038: Methylobacterium-Methylorubrum	ASV 286: Esherichica/Shigella	82.051	234	42	0	1	234	526	759	2.54e-55	208
ASV 1038: Methylobacterium-Methylorubrum	ASV 284: Esherichica/Shigella	82.051	234	42	0	1	234	526	759	2.54e-55	208
ASV 1038: Methylobacterium-Methylorubrum	ASV 271: Esherichica/Shigella	82.051	234	42	0	1	234	526	759	2.54e-55	208
ASV 1038: Methylobacterium-Methylorubrum	ASV 250: Esherichica/Shigella	82.051	234	42	0	1	234	526	759	2.54e-55	208
ASV 1038: Methylobacterium-Methylorubrum	ASV 249: Esherichica/Shigella	82.051	234	42	0	1	234	526	759	2.54e-55	208
ASV 1038: Methylobacterium-Methylorubrum	ASV 243: Esherichica/Shigella	82.051	234	42	0	1	234	526	759	2.54e-55	208
ASV 1038: Methylobacterium-Methylorubrum	ASV 238: Enterobacter	82.051	234	42	0	1	234	528	761	2.54e-55	208
ASV 1038: Methylobacterium-Methylorubrum	ASV 216: Enterobacter	82.051	234	42	0	1	234	524	757	2.54e-55	208
ASV 1038: Methylobacterium-Methylorubrum	ASV 201: Esherichica/Shigella	82.051	234	42	0	1	234	526	759	2.54e-55	208
ASV 1038: Methylobacterium-Methylorubrum	ASV 200: Enterobacter	82.051	234	42	0	1	234	524	757	2.54e-55	208
ASV 1038: Methylobacterium-Methylorubrum	ASV 196: Esherichica/Shigella	82.051	234	42	0	1	234	526	759	2.54e-55	208
ASV 1038: Methylobacterium-Methylorubrum	ASV 194: Esherichica/Shigella	82.051	234	42	0	1	234	526	759	2.54e-55	208
ASV 1038: Methylobacterium-Methylorubrum	ASV 184: Esherichica/Shigella	82.051	234	42	0	1	234	526	759	2.54e-55	208
ASV 1038: Methylobacterium-Methylorubrum	ASV 181: Esherichica/Shigella	82.051	234	42	0	1	234	526	759	2.54e-55	208
ASV 1038: Methylobacterium-Methylorubrum	ASV 163: Esherichica/Shigella	82.051	234	42	0	1	234	526	759	2.54e-55	208
ASV 1038: Methylobacterium-Methylorubrum	ASV 135: Esherichica/Shigella	82.051	234	42	0	1	234	526	759	2.54e-55	208
ASV 1038: Methylobacterium-Methylorubrum	ASV 106: Enterobacter	82.051	234	42	0	1	234	524	757	2.54e-55	208
ASV 1038: Methylobacterium-Methylorubrum	ASV 83: Enterobacter	82.051	234	42	0	1	234	526	759	2.54e-55	208
ASV 1038: Methylobacterium-Methylorubrum	ASV 82: Esherichica/Shigella	82.051	234	42	0	1	234	526	759	2.54e-55	208
ASV 1038: Methylobacterium-Methylorubrum	ASV 68: Enterobacter	82.051	234	42	0	1	234	524	757	2.54e-55	208
ASV 1038: Methylobacterium-Methylorubrum	ASV 66: Enterobacter	82.051	234	42	0	1	234	526	759	2.54e-55	208
ASV 1038: Methylobacterium-Methylorubrum	ASV 62: Enterobacter	82.051	234	42	0	1	234	524	757	2.54e-55	208
ASV 1038: Methylobacterium-Methylorubrum	ASV 61: Enterobacter	82.051	234	42	0	1	234	526	759	2.54e-55	208
ASV 1038: Methylobacterium-Methylorubrum	ASV 55: Enterobacter	82.051	234	42	0	1	234	526	759	2.54e-55	208
ASV 1038: Methylobacterium-Methylorubrum	ASV 53: Enterobacter	82.051	234	42	0	1	234	524	757	2.54e-55	208
ASV 1038: Methylobacterium-Methylorubrum	ASV 46: Esherichica/Shigella	82.051	234	42	0	1	234	526	759	2.54e-55	208
ASV 1038: Methylobacterium-Methylorubrum	ASV 45: Esherichica/Shigella	82.051	234	42	0	1	234	526	759	2.54e-55	208
ASV 1038: Methylobacterium-Methylorubrum	ASV 36: Esherichica/Shigella	82.051	234	42	0	1	234	526	759	2.54e-55	208
ASV 1038: Methylobacterium-Methylorubrum	ASV 26: Esherichica/Shigella	82.051	234	42	0	1	234	526	759	2.54e-55	208
ASV 1038: Methylobacterium-Methylorubrum	ASV 25: Esherichica/Shigella	82.051	234	42	0	1	234	526	759	2.54e-55	208
ASV 1038: Methylobacterium-Methylorubrum	ASV 22: Esherichica/Shigella	82.051	234	42	0	1	234	526	759	2.54e-55	208
ASV 1038: Methylobacterium-Methylorubrum	ASV 21: Esherichica/Shigella	82.051	234	42	0	1	234	526	759	2.54e-55	208
ASV 1038: Methylobacterium-Methylorubrum	ASV 20: Esherichica/Shigella	82.051	234	42	0	1	234	526	759	2.54e-55	208
ASV 1038: Methylobacterium-Methylorubrum	ASV 17: Enterobacter	82.051	234	42	0	1	234	526	759	2.54e-55	208
ASV 1038: Methylobacterium-Methylorubrum	ASV 10: Esherichica/Shigella	82.051	234	42	0	1	234	526	759	2.54e-55	208
ASV 1038: Methylobacterium-Methylorubrum	ASV 439: Pantoea	81.624	234	43	0	1	234	526	759	1.38e-53	202
ASV 1038: Methylobacterium-Methylorubrum	ASV 437: Pantoea	81.624	234	43	0	1	234	526	759	1.38e-53	202
ASV 1038: Methylobacterium-Methylorubrum	ASV 425: Pantoea	81.624	234	43	0	1	234	526	759	1.38e-53	202
ASV 1038: Methylobacterium-Methylorubrum	ASV 423: Pantoea	81.624	234	43	0	1	234	526	759	1.38e-53	202
ASV 1038: Methylobacterium-Methylorubrum	ASV 418: Pantoea	81.624	234	43	0	1	234	526	759	1.38e-53	202
ASV 1038: Methylobacterium-Methylorubrum	ASV 416: Pantoea	81.624	234	43	0	1	234	526	759	1.38e-53	202
ASV 1038: Methylobacterium-Methylorubrum	ASV 415: Pantoea	81.624	234	43	0	1	234	526	759	1.38e-53	202
ASV 1038: Methylobacterium-Methylorubrum	ASV 414: Pantoea	81.624	234	43	0	1	234	526	759	1.38e-53	202
ASV 1038: Methylobacterium-Methylorubrum	ASV 410: Pantoea	81.624	234	43	0	1	234	526	759	1.38e-53	202
ASV 1038: Methylobacterium-Methylorubrum	ASV 407: Pantoea	81.624	234	43	0	1	234	526	759	1.38e-53	202
ASV 1038: Methylobacterium-Methylorubrum	ASV 405: Pantoea	81.624	234	43	0	1	234	526	759	1.38e-53	202
ASV 1038: Methylobacterium-Methylorubrum	ASV 399: Pantoea	81.624	234	43	0	1	234	524	757	1.38e-53	202
ASV 1038: Methylobacterium-Methylorubrum	ASV 396: Pantoea	81.624	234	43	0	1	234	526	759	1.38e-53	202
ASV 1038: Methylobacterium-Methylorubrum	ASV 390: Pantoea	81.624	234	43	0	1	234	524	757	1.38e-53	202
ASV 1038: Methylobacterium-Methylorubrum	ASV 379: Pantoea	81.624	234	43	0	1	234	526	759	1.38e-53	202
ASV 1038: Methylobacterium-Methylorubrum	ASV 369: Pantoea	81.624	234	43	0	1	234	526	759	1.38e-53	202
ASV 1038: Methylobacterium-Methylorubrum	ASV 367: Pantoea	81.624	234	43	0	1	234	526	759	1.38e-53	202
ASV 1038: Methylobacterium-Methylorubrum	ASV 364: Pantoea	81.624	234	43	0	1	234	526	759	1.38e-53	202
ASV 1038: Methylobacterium-Methylorubrum	ASV 359: Pantoea	81.624	234	43	0	1	234	524	757	1.38e-53	202
ASV 1038: Methylobacterium-Methylorubrum	ASV 351: Pantoea	81.624	234	43	0	1	234	526	759	1.38e-53	202
ASV 1038: Methylobacterium-Methylorubrum	ASV 344: Pantoea	81.624	234	43	0	1	234	526	759	1.38e-53	202
ASV 1038: Methylobacterium-Methylorubrum	ASV 343: Pantoea	81.624	234	43	0	1	234	524	757	1.38e-53	202
ASV 1038: Methylobacterium-Methylorubrum	ASV 339: Pantoea	81.624	234	43	0	1	234	526	759	1.38e-53	202
ASV 1038: Methylobacterium-Methylorubrum	ASV 338: Pantoea	81.624	234	43	0	1	234	524	757	1.38e-53	202
ASV 1038: Methylobacterium-Methylorubrum	ASV 330: Pantoea	81.624	234	43	0	1	234	526	759	1.38e-53	202
ASV 1038: Methylobacterium-Methylorubrum	ASV 325: Pantoea	81.624	234	43	0	1	234	524	757	1.38e-53	202
ASV 1038: Methylobacterium-Methylorubrum	ASV 323: Pantoea	81.624	234	43	0	1	234	526	759	1.38e-53	202
ASV 1038: Methylobacterium-Methylorubrum	ASV 321: Pantoea	81.624	234	43	0	1	234	526	759	1.38e-53	202
ASV 1038: Methylobacterium-Methylorubrum	ASV 317: Pantoea	81.624	234	43	0	1	234	526	759	1.38e-53	202
ASV 1038: Methylobacterium-Methylorubrum	ASV 307: Pantoea	81.624	234	43	0	1	234	526	759	1.38e-53	202
ASV 1038: Methylobacterium-Methylorubrum	ASV 306: Pantoea	81.624	234	43	0	1	234	526	759	1.38e-53	202
ASV 1038: Methylobacterium-Methylorubrum	ASV 298: Pantoea	81.624	234	43	0	1	234	526	759	1.38e-53	202
ASV 1038: Methylobacterium-Methylorubrum	ASV 296: Esherichica/Shigella	81.624	234	43	0	1	234	526	759	1.38e-53	202
ASV 1038: Methylobacterium-Methylorubrum	ASV 287: Pantoea	81.624	234	43	0	1	234	526	759	1.38e-53	202
ASV 1038: Methylobacterium-Methylorubrum	ASV 285: Pantoea	81.624	234	43	0	1	234	524	757	1.38e-53	202
ASV 1038: Methylobacterium-Methylorubrum	ASV 281: Pantoea	81.624	234	43	0	1	234	526	759	1.38e-53	202
ASV 1038: Methylobacterium-Methylorubrum	ASV 277: Pantoea	81.624	234	43	0	1	234	526	759	1.38e-53	202
ASV 1038: Methylobacterium-Methylorubrum	ASV 276: Pantoea	81.624	234	43	0	1	234	526	759	1.38e-53	202
ASV 1038: Methylobacterium-Methylorubrum	ASV 268: Pantoea	81.624	234	43	0	1	234	526	759	1.38e-53	202
ASV 1038: Methylobacterium-Methylorubrum	ASV 265: Pantoea	81.624	234	43	0	1	234	526	759	1.38e-53	202
ASV 1038: Methylobacterium-Methylorubrum	ASV 254: Pantoea	81.624	234	43	0	1	234	526	759	1.38e-53	202
ASV 1038: Methylobacterium-Methylorubrum	ASV 247: Pantoea	81.624	234	43	0	1	234	524	757	1.38e-53	202
ASV 1038: Methylobacterium-Methylorubrum	ASV 237: Pantoea	81.624	234	43	0	1	234	526	759	1.38e-53	202
ASV 1038: Methylobacterium-Methylorubrum	ASV 235: Pantoea	81.624	234	43	0	1	234	526	759	1.38e-53	202
ASV 1038: Methylobacterium-Methylorubrum	ASV 232: Pantoea	81.624	234	43	0	1	234	526	759	1.38e-53	202
ASV 1038: Methylobacterium-Methylorubrum	ASV 231: Pantoea	81.624	234	43	0	1	234	524	757	1.38e-53	202
ASV 1038: Methylobacterium-Methylorubrum	ASV 230: Pantoea	81.624	234	43	0	1	234	526	759	1.38e-53	202
ASV 1038: Methylobacterium-Methylorubrum	ASV 226: Pantoea	81.624	234	43	0	1	234	526	759	1.38e-53	202
ASV 1038: Methylobacterium-Methylorubrum	ASV 219: Pantoea	81.624	234	43	0	1	234	526	759	1.38e-53	202
ASV 1038: Methylobacterium-Methylorubrum	ASV 218: Pantoea	81.624	234	43	0	1	234	526	759	1.38e-53	202
ASV 1038: Methylobacterium-Methylorubrum	ASV 217: Pantoea	81.624	234	43	0	1	234	526	759	1.38e-53	202
ASV 1038: Methylobacterium-Methylorubrum	ASV 214: Pantoea	81.624	234	43	0	1	234	526	759	1.38e-53	202
ASV 1038: Methylobacterium-Methylorubrum	ASV 212: Pantoea	81.624	234	43	0	1	234	524	757	1.38e-53	202
ASV 1038: Methylobacterium-Methylorubrum	ASV 209: Pantoea	81.624	234	43	0	1	234	526	759	1.38e-53	202
ASV 1038: Methylobacterium-Methylorubrum	ASV 208: Pantoea	81.624	234	43	0	1	234	524	757	1.38e-53	202
ASV 1038: Methylobacterium-Methylorubrum	ASV 205: Pantoea	81.624	234	43	0	1	234	524	757	1.38e-53	202
ASV 1038: Methylobacterium-Methylorubrum	ASV 204: Pantoea	81.624	234	43	0	1	234	524	757	1.38e-53	202
ASV 1038: Methylobacterium-Methylorubrum	ASV 203: Pantoea	81.624	234	43	0	1	234	524	757	1.38e-53	202
ASV 1038: Methylobacterium-Methylorubrum	ASV 202: Pantoea	81.624	234	43	0	1	234	526	759	1.38e-53	202
ASV 1038: Methylobacterium-Methylorubrum	ASV 198: Pantoea	81.624	234	43	0	1	234	526	759	1.38e-53	202
ASV 1038: Methylobacterium-Methylorubrum	ASV 195: Pantoea	81.624	234	43	0	1	234	524	757	1.38e-53	202
ASV 1038: Methylobacterium-Methylorubrum	ASV 193: Pantoea	81.624	234	43	0	1	234	526	759	1.38e-53	202
ASV 1038: Methylobacterium-Methylorubrum	ASV 190: Pantoea	81.624	234	43	0	1	234	524	757	1.38e-53	202
ASV 1038: Methylobacterium-Methylorubrum	ASV 187: Pantoea	81.624	234	43	0	1	234	524	757	1.38e-53	202
ASV 1038: Methylobacterium-Methylorubrum	ASV 183: Pantoea	81.624	234	43	0	1	234	526	759	1.38e-53	202
ASV 1038: Methylobacterium-Methylorubrum	ASV 178: Pantoea	81.624	234	43	0	1	234	524	757	1.38e-53	202
ASV 1038: Methylobacterium-Methylorubrum	ASV 172: Pantoea	81.624	234	43	0	1	234	526	759	1.38e-53	202
ASV 1038: Methylobacterium-Methylorubrum	ASV 162: Pantoea	81.624	234	43	0	1	234	526	759	1.38e-53	202
ASV 1038: Methylobacterium-Methylorubrum	ASV 159: Pantoea	81.624	234	43	0	1	234	524	757	1.38e-53	202
ASV 1038: Methylobacterium-Methylorubrum	ASV 150: Pantoea	81.624	234	43	0	1	234	524	757	1.38e-53	202
ASV 1038: Methylobacterium-Methylorubrum	ASV 139: Pantoea	81.624	234	43	0	1	234	526	759	1.38e-53	202
ASV 1038: Methylobacterium-Methylorubrum	ASV 138: Pantoea	81.624	234	43	0	1	234	524	757	1.38e-53	202
ASV 1038: Methylobacterium-Methylorubrum	ASV 132: Pantoea	81.624	234	43	0	1	234	524	757	1.38e-53	202
ASV 1038: Methylobacterium-Methylorubrum	ASV 127: Pantoea	81.624	234	43	0	1	234	526	759	1.38e-53	202
ASV 1038: Methylobacterium-Methylorubrum	ASV 120: Pantoea	81.624	234	43	0	1	234	524	757	1.38e-53	202
ASV 1038: Methylobacterium-Methylorubrum	ASV 119: Pantoea	81.624	234	43	0	1	234	526	759	1.38e-53	202
ASV 1038: Methylobacterium-Methylorubrum	ASV 117: Pantoea	81.624	234	43	0	1	234	524	757	1.38e-53	202
ASV 1038: Methylobacterium-Methylorubrum	ASV 112: Pantoea	81.624	234	43	0	1	234	526	759	1.38e-53	202
ASV 1038: Methylobacterium-Methylorubrum	ASV 107: Pantoea	81.624	234	43	0	1	234	524	757	1.38e-53	202
ASV 1038: Methylobacterium-Methylorubrum	ASV 102: Pantoea	81.624	234	43	0	1	234	524	757	1.38e-53	202
ASV 1038: Methylobacterium-Methylorubrum	ASV 100: Pantoea	81.624	234	43	0	1	234	526	759	1.38e-53	202
ASV 1038: Methylobacterium-Methylorubrum	ASV 99: Pantoea	81.624	234	43	0	1	234	526	759	1.38e-53	202
ASV 1038: Methylobacterium-Methylorubrum	ASV 97: Pantoea	81.624	234	43	0	1	234	524	757	1.38e-53	202
ASV 1038: Methylobacterium-Methylorubrum	ASV 95: Pantoea	81.624	234	43	0	1	234	526	759	1.38e-53	202
ASV 1038: Methylobacterium-Methylorubrum	ASV 92: Pantoea	81.624	234	43	0	1	234	526	759	1.38e-53	202
ASV 1038: Methylobacterium-Methylorubrum	ASV 89: Pantoea	81.624	234	43	0	1	234	526	759	1.38e-53	202
ASV 1038: Methylobacterium-Methylorubrum	ASV 85: Pantoea	81.624	234	43	0	1	234	526	759	1.38e-53	202
ASV 1038: Methylobacterium-Methylorubrum	ASV 84: Pantoea	81.624	234	43	0	1	234	524	757	1.38e-53	202
ASV 1038: Methylobacterium-Methylorubrum	ASV 79: Pantoea	81.624	234	43	0	1	234	526	759	1.38e-53	202
ASV 1038: Methylobacterium-Methylorubrum	ASV 78: Pantoea	81.624	234	43	0	1	234	526	759	1.38e-53	202
ASV 1038: Methylobacterium-Methylorubrum	ASV 77: Pantoea	81.624	234	43	0	1	234	524	757	1.38e-53	202
ASV 1038: Methylobacterium-Methylorubrum	ASV 74: Pantoea	81.624	234	43	0	1	234	524	757	1.38e-53	202
ASV 1038: Methylobacterium-Methylorubrum	ASV 71: Pantoea	81.624	234	43	0	1	234	526	759	1.38e-53	202
ASV 1038: Methylobacterium-Methylorubrum	ASV 65: Pantoea	81.624	234	43	0	1	234	526	759	1.38e-53	202
ASV 1038: Methylobacterium-Methylorubrum	ASV 64: Pantoea	81.624	234	43	0	1	234	524	757	1.38e-53	202
ASV 1038: Methylobacterium-Methylorubrum	ASV 60: Pantoea	81.624	234	43	0	1	234	524	757	1.38e-53	202
ASV 1038: Methylobacterium-Methylorubrum	ASV 54: Pantoea	81.624	234	43	0	1	234	524	757	1.38e-53	202
ASV 1038: Methylobacterium-Methylorubrum	ASV 42: Pantoea	81.624	234	43	0	1	234	524	757	1.38e-53	202
ASV 1038: Methylobacterium-Methylorubrum	ASV 40: Pantoea	81.624	234	43	0	1	234	524	757	1.38e-53	202
ASV 1038: Methylobacterium-Methylorubrum	ASV 39: Pantoea	81.624	234	43	0	1	234	526	759	1.38e-53	202
ASV 1038: Methylobacterium-Methylorubrum	ASV 37: Pantoea	81.624	234	43	0	1	234	524	757	1.38e-53	202
ASV 1038: Methylobacterium-Methylorubrum	ASV 34: Pantoea	81.624	234	43	0	1	234	526	759	1.38e-53	202
ASV 1038: Methylobacterium-Methylorubrum	ASV 33: Pantoea	81.624	234	43	0	1	234	524	757	1.38e-53	202
ASV 1038: Methylobacterium-Methylorubrum	ASV 32: Pantoea	81.624	234	43	0	1	234	524	757	1.38e-53	202
ASV 1038: Methylobacterium-Methylorubrum	ASV 18: Pantoea	81.624	234	43	0	1	234	524	757	1.38e-53	202
ASV 1038: Methylobacterium-Methylorubrum	ASV 15: Pantoea	81.624	234	43	0	1	234	526	759	1.38e-53	202
ASV 1038: Methylobacterium-Methylorubrum	ASV 14: Pantoea	81.624	234	43	0	1	234	526	759	1.38e-53	202
ASV 1038: Methylobacterium-Methylorubrum	ASV 11: Pantoea	81.624	234	43	0	1	234	524	757	1.38e-53	202
ASV 1038: Methylobacterium-Methylorubrum	ASV 7: Pantoea	81.624	234	43	0	1	234	526	759	1.38e-53	202
ASV 1038: Methylobacterium-Methylorubrum	ASV 153: Erwinia	80.769	234	45	0	1	234	524	757	4.11e-50	191
ASV 1038: Methylobacterium-Methylorubrum	ASV 19: Erwinia	80.769	234	45	0	1	234	524	757	4.11e-50	191
ASV 1039: Methylobacterium-Methylorubrum	ASV 80: Bacillus	82.906	234	40	0	1	234	532	765	8.55e-59	219
ASV 1039: Methylobacterium-Methylorubrum	ASV 157: Bacillus	82.479	234	41	0	1	234	532	765	4.66e-57	214
ASV 1039: Methylobacterium-Methylorubrum	ASV 144: Bacillus	82.479	234	41	0	1	234	532	765	4.66e-57	214
ASV 1039: Methylobacterium-Methylorubrum	ASV 91: Bacillus	82.479	234	41	0	1	234	532	765	4.66e-57	214
ASV 1039: Methylobacterium-Methylorubrum	ASV 87: Bacillus	82.479	234	41	0	1	234	532	765	4.66e-57	214
ASV 1039: Methylobacterium-Methylorubrum	ASV 70: Bacillus	82.479	234	41	0	1	234	532	765	4.66e-57	214
ASV 1039: Methylobacterium-Methylorubrum	ASV 52: Bacillus	82.479	234	41	0	1	234	532	765	4.66e-57	214
ASV 1039: Methylobacterium-Methylorubrum	ASV 43: Bacillus	82.479	234	41	0	1	234	532	765	4.66e-57	214
ASV 1039: Methylobacterium-Methylorubrum	ASV 30: Bacillus	82.479	234	41	0	1	234	532	765	4.66e-57	214
ASV 1039: Methylobacterium-Methylorubrum	ASV 29: Bacillus	82.479	234	41	0	1	234	532	765	4.66e-57	214
[truncated: 147,315 more rows]
